# Supplementary material for: Transcriptional dynamics of colorectal cancer risk associated variation at 11q23.1 correlate with tuft cell abundance and marker expression in silico
Source: Sci Rep. 2022 Aug 10;12:13609. doi: 10.1038/s41598-022-17887-5 (PMC9365857; doi:10.1038/s41598-022-17887-5)
Supplement: Supplementary file 2 — Supplementary Information 2. [file 41598_2022_17887_MOESM2_ESM.csv]

snps	rsid	position	gene	EnsemblGeneID	GeneName	beta	pvalue	FDR
11:111156836:T:C	rs3087967	111156836	ILMN_1804419	ENSG00000118308	LRMP	0.43	1.70E-16	6.01E-12
11:111156836:T:C	rs3087967	111156836	ILMN_1749744	ENSG00000152292	SH2D6	0.47	6.99E-15	1.05E-10
11:111156836:T:C	rs3087967	111156836	ILMN_1713058	ENSG00000152229	PSTPIP2	0.43	8.90E-15	1.05E-10
11:111156836:T:C	rs3087967	111156836	ILMN_1778277	ENSG00000186038	HTR3E	0.49	1.73E-14	1.53E-10
11:111156836:T:C	rs3087967	111156836	ILMN_1706805	ENSG00000070985	TRPM5	0.45	1.48E-13	1.05E-09
11:111156836:T:C	rs3087967	111156836	ILMN_1739275	ENSG00000178084	HTR3C	0.45	1.40E-12	8.24E-09
11:111156836:T:C	rs3087967	111156836	ILMN_1680996	ENSG00000012779	ALOX5	0.3	1.71E-12	8.65E-09
11:111156836:T:C	rs3087967	111156836	ILMN_1714577	ENSG00000197444	OGDHL	0.44	9.27E-12	3.83E-08
11:111156836:T:C	rs3087967	111156836	ILMN_1796138	ENSG00000102010	BMX	0.41	9.74E-12	3.83E-08
11:111156836:T:C	rs3087967	111156836	ILMN_1674265	NA	NA	0.38	3.55E-11	1.25E-07
11:111156836:T:C	rs3087967	111156836	ILMN_1759892	ENSG00000102010	BMX	0.44	4.73E-11	1.52E-07
11:111156836:T:C	rs3087967	111156836	ILMN_2319000	ENSG00000007264	MATK	0.32	6.00E-11	1.77E-07
11:111156836:T:C	rs3087967	111156836	ILMN_3245175	ENSG00000183476	SH2D7	0.41	1.07E-10	2.91E-07
11:111156836:T:C	rs3087967	111156836	ILMN_1894072	ENSG00000105851	PIK3CG	0.31	1.70E-10	4.29E-07
11:111156836:T:C	rs3087967	111156836	ILMN_1815719	ENSG00000197943	PLCG2	0.26	1.74E-09	4.10E-06
11:111156836:T:C	rs3087967	111156836	ILMN_2339835	ENSG00000095303	PTGS1	0.32	1.73E-08	3.83E-05
11:111156836:T:C	rs3087967	111156836	ILMN_1767523	ENSG00000056736	IL17RB	0.3	1.54E-07	0.0003
11:111156836:T:C	rs3087967	111156836	ILMN_1797154	ENSG00000160862	AZGP1	0.34	2.42E-07	0.0005
11:111156836:T:C	rs3087967	111156836	ILMN_1730256	ENSG00000127588	GNG13	0.31	9.49E-06	0.0177
11:111156836:T:C	rs3087967	111156836	ILMN_1688580	ENSG00000164047	CAMP	0.27	1.13E-05	0.02
11:111156836:T:C	rs3087967	111156836	ILMN_1766560	ENSG00000131503,ENSG00000254996	ANKHD1,ANKHD1-EIF4EBP3	0.24	1.21E-05	0.0204
11:111156836:T:C	rs3087967	111156836	ILMN_3249235	ENSG00000145723	GIN1	0.22	1.29E-05	0.0205
11:111156836:T:C	rs3087967	111156836	ILMN_2313378	ENSG00000077327	SPAG6	0.31	1.33E-05	0.0205
11:111156836:T:C	rs3087967	111156836	ILMN_2307861	ENSG00000163359	COL6A3	-0.16	3.41E-05	0.05
11:111156836:T:C	rs3087967	111156836	ILMN_1759628	ENSG00000069849	ATP1B3	0.14	7.06E-05	0.1
11:111156836:T:C	rs3087967	111156836	ILMN_1666191	ENSG00000167759	KLK13	0.27	0.000119657	0.16
11:111156836:T:C	rs3087967	111156836	ILMN_1856031	ENSG00000260720	RP11-271O3.1	-0.26	0.000142829	0.18
11:111156836:T:C	rs3087967	111156836	ILMN_1801378	ENSG00000132423	COQ3	0.14	0.000144858	0.18
11:111156836:T:C	rs3087967	111156836	ILMN_1730995	ENSG00000169129	AFAP1L2	0.21	0.000175334	0.21
11:111156836:T:C	rs3087967	111156836	ILMN_1777668	ENSG00000230507	RPL7AP8	-0.27	0.00017602	0.21
11:111156836:T:C	rs3087967	111156836	ILMN_1770433	ENSG00000105851	PIK3CG	0.2	0.000197255	0.22
11:111156836:T:C	rs3087967	111156836	ILMN_1715551	ENSG00000011677	GABRA3	-0.27	0.000207252	0.22
11:111156836:T:C	rs3087967	111156836	ILMN_1772951	ENSG00000070526	ST6GALNAC1	-0.15	0.000209337	0.22
11:111156836:T:C	rs3087967	111156836	ILMN_1664437	NA	NA	0.27	0.000210528	0.22
11:111156836:T:C	rs3087967	111156836	ILMN_2044645	ENSG00000267631	CGB1	0.26	0.000225757	0.23
11:111156836:T:C	rs3087967	111156836	ILMN_1736689	NA	NA	0.26	0.000281229	0.28
11:111156836:T:C	rs3087967	111156836	ILMN_1689420	ENSG00000267132,ENSG00000267189	ATP5LP7,HMGB3P27	-0.26	0.000337402	0.32
11:111156836:T:C	rs3087967	111156836	ILMN_1677402	ENSG00000187479	C11orf96	-0.18	0.000355448	0.32
11:111156836:T:C	rs3087967	111156836	ILMN_2156982	ENSG00000136718	IMP4	0.14	0.000362974	0.32
11:111156836:T:C	rs3087967	111156836	ILMN_1726457	NA	NA	0.21	0.000364926	0.32
11:111156836:T:C	rs3087967	111156836	ILMN_1738657	ENSG00000119042	SATB2	-0.17	0.00036685	0.32
11:111156836:T:C	rs3087967	111156836	ILMN_1734826	ENSG00000108559	NUP88	0.16	0.000377063	0.32
11:111156836:T:C	rs3087967	111156836	ILMN_1672818	NA	NA	0.26	0.000389469	0.32
11:111156836:T:C	rs3087967	111156836	ILMN_3300991	NA	NA	0.21	0.000400606	0.32
11:111156836:T:C	rs3087967	111156836	ILMN_1706643	ENSG00000163359	COL6A3	-0.13	0.000413224	0.32
11:111156836:T:C	rs3087967	111156836	ILMN_1680344	ENSG00000101605	MYOM1	0.18	0.000420012	0.32
11:111156836:T:C	rs3087967	111156836	ILMN_1703075	ENSG00000131096	PYY	-0.16	0.000477859	0.36
11:111156836:T:C	rs3087967	111156836	ILMN_1819783	ENSG00000052795	FNIP2	0.14	0.000496226	0.37
11:111156836:T:C	rs3087967	111156836	ILMN_2372915	ENSG00000175591	P2RY2	0.16	0.000517783	0.37
11:111156836:T:C	rs3087967	111156836	ILMN_1704353	ENSG00000143061	IGSF3	0.15	0.00051949	0.37
11:111156836:T:C	rs3087967	111156836	ILMN_2396546	ENSG00000143061	IGSF3	0.15	0.000546188	0.38
11:111156836:T:C	rs3087967	111156836	ILMN_1656670	ENSG00000204632	HLA-G	0.22	0.000570503	0.38
11:111156836:T:C	rs3087967	111156836	ILMN_1801639	ENSG00000196305	IARS	-0.23	0.000574916	0.38
11:111156836:T:C	rs3087967	111156836	ILMN_2350122	ENSG00000204977	TRIM13	0.19	0.00058832	0.39
11:111156836:T:C	rs3087967	111156836	ILMN_1721541	NA	NA	-0.25	0.000615773	0.39
11:111156836:T:C	rs3087967	111156836	ILMN_1655871	ENSG00000008128	CDK11A	-0.22	0.000622866	0.39
11:111156836:T:C	rs3087967	111156836	ILMN_1753439	ENSG00000215853	RPTN	-0.25	0.000646871	0.39
11:111156836:T:C	rs3087967	111156836	ILMN_3242883	ENSG00000174194	AGAP8	-0.15	0.000647789	0.39
11:111156836:T:C	rs3087967	111156836	ILMN_2335604	NA	NA	0.18	0.000660963	0.39
11:111156836:T:C	rs3087967	111156836	ILMN_1794046	ENSG00000128654	MTX2	-0.16	0.000677639	0.39
11:111156836:T:C	rs3087967	111156836	ILMN_2129161	ENSG00000137507	LRRC32	-0.16	0.000678119	0.39
11:111156836:T:C	rs3087967	111156836	ILMN_2391150	ENSG00000168386	FILIP1L	-0.18	0.000709324	0.4
11:111156836:T:C	rs3087967	111156836	ILMN_1812968	ENSG00000203883	SOX18	-0.17	0.000763534	0.42
11:111156836:T:C	rs3087967	111156836	ILMN_2311020	ENSG00000108176	DNAJC12	-0.17	0.000765337	0.42
11:111156836:T:C	rs3087967	111156836	ILMN_1834241	NA	NA	-0.24	0.000802516	0.44
11:111156836:T:C	rs3087967	111156836	ILMN_1791346	ENSG00000162772	ATF3	-0.23	0.000826202	0.44
11:111156836:T:C	rs3087967	111156836	ILMN_1713867	ENSG00000118557	PMFBP1	-0.24	0.000840548	0.44
11:111156836:T:C	rs3087967	111156836	ILMN_1718984	ENSG00000090920	FCGBP	-0.18	0.000876121	0.44
11:111156836:T:C	rs3087967	111156836	ILMN_1710884	ENSG00000254834	OR5M10	0.24	0.000879312	0.44
11:111156836:T:C	rs3087967	111156836	ILMN_1702085	NA	NA	-0.24	0.000900207	0.44
11:111156836:T:C	rs3087967	111156836	ILMN_1664016	ENSG00000104880	ARHGEF18	0.16	0.000911709	0.44
11:111156836:T:C	rs3087967	111156836	ILMN_3201852	ENSG00000239804	RP11-379B18.1	-0.24	0.000913621	0.44
11:111156836:T:C	rs3087967	111156836	ILMN_1710329	ENSG00000104177	MYEF2	-0.24	0.000922443	0.44
11:111156836:T:C	rs3087967	111156836	ILMN_1740010	ENSG00000100731	PCNX	-0.16	0.00092533	0.44
11:111156836:T:C	rs3087967	111156836	ILMN_2246661	ENSG00000180185	FAHD1	0.18	0.000950859	0.44
11:111156836:T:C	rs3087967	111156836	ILMN_1803811	ENSG00000173334	TRIB1	-0.2	0.000952625	0.44
11:111156836:T:C	rs3087967	111156836	ILMN_1763260	ENSG00000100644	HIF1A	-0.15	0.000957154	0.44
11:111156836:T:C	rs3087967	111156836	ILMN_1699206	ENSG00000137460	FHDC1	0.16	0.000962487	0.44
11:111156836:T:C	rs3087967	111156836	ILMN_1805973	ENSG00000183150	GPR19	-0.21	0.001021588	0.46
11:111156836:T:C	rs3087967	111156836	ILMN_1702177	ENSG00000124767	GLO1	0.15	0.001043049	0.46
11:111156836:T:C	rs3087967	111156836	ILMN_1887617	ENSG00000143195	ILDR2	-0.24	0.001056988	0.46
11:111156836:T:C	rs3087967	111156836	ILMN_1761789	ENSG00000168748	CA7	0.18	0.001069811	0.46
11:111156836:T:C	rs3087967	111156836	ILMN_1680652	ENSG00000143416	SELENBP1	-0.16	0.001072808	0.46
11:111156836:T:C	rs3087967	111156836	ILMN_1724686	ENSG00000163347	CLDN1	0.19	0.001092917	0.46
11:111156836:T:C	rs3087967	111156836	ILMN_2404917	ENSG00000169129	AFAP1L2	0.19	0.001124012	0.46
11:111156836:T:C	rs3087967	111156836	ILMN_3225649	ENSG00000226920	RP5-1068B5.3	0.2	0.001134641	0.46
11:111156836:T:C	rs3087967	111156836	ILMN_3309659	ENSG00000207595	MIR181A2	-0.23	0.00113986	0.46
11:111156836:T:C	rs3087967	111156836	ILMN_1735445	ENSG00000021488	SLC7A9	0.22	0.001170149	0.46
11:111156836:T:C	rs3087967	111156836	ILMN_1694080	ENSG00000182348	ZNF804B	-0.23	0.001176812	0.46
11:111156836:T:C	rs3087967	111156836	ILMN_1773958	NA	NA	0.23	0.001179199	0.46
11:111156836:T:C	rs3087967	111156836	ILMN_3239907	ENSG00000152192	POU4F1	0.24	0.001194115	0.46
11:111156836:T:C	rs3087967	111156836	ILMN_1773079	ENSG00000168542	COL3A1	-0.16	0.001220235	0.47
11:111156836:T:C	rs3087967	111156836	ILMN_1745623	ENSG00000177685	EFCAB4A	-0.17	0.001245352	0.47
11:111156836:T:C	rs3087967	111156836	ILMN_1770765	ENSG00000172460	PRSS30P	0.22	0.001290526	0.49
11:111156836:T:C	rs3087967	111156836	ILMN_1796423	ENSG00000169583	CLIC3	0.21	0.001347031	0.5
11:111156836:T:C	rs3087967	111156836	ILMN_1803073	ENSG00000108176	DNAJC12	-0.16	0.001347593	0.5
11:111156836:T:C	rs3087967	111156836	ILMN_1809866	ENSG00000133316	WDR74	0.11	0.001362581	0.5
11:111156836:T:C	rs3087967	111156836	ILMN_1911047	ENSG00000187997	C17orf99	-0.23	0.001398023	0.5
11:111156836:T:C	rs3087967	111156836	ILMN_1698752	ENSG00000160703	NLRX1	0.19	0.001406814	0.5
11:111156836:T:C	rs3087967	111156836	ILMN_3280926	NA	NA	-0.22	0.001408584	0.5
11:111156836:T:C	rs3087967	111156836	ILMN_1701619	ENSG00000082781	ITGB5	0.23	0.001427245	0.5
11:111156836:T:C	rs3087967	111156836	ILMN_1722809	ENSG00000091129	NRCAM	0.21	0.001427764	0.5
11:111156836:T:C	rs3087967	111156836	ILMN_2094266	ENSG00000069812	HES2	-0.18	0.001449661	0.5
11:111156836:T:C	rs3087967	111156836	ILMN_1701514	ENSG00000056972	TRAF3IP2	0.12	0.001465174	0.5
11:111156836:T:C	rs3087967	111156836	ILMN_1671272	ENSG00000158683	PKD1L1	0.23	0.001496934	0.5
11:111156836:T:C	rs3087967	111156836	ILMN_1752380	NA	NA	0.18	0.001503152	0.5
11:111156836:T:C	rs3087967	111156836	ILMN_1731073	ENSG00000135773	CAPN9	-0.16	0.00150411	0.5
11:111156836:T:C	rs3087967	111156836	ILMN_2157421	NA	NA	0.13	0.001593421	0.52
11:111156836:T:C	rs3087967	111156836	ILMN_1693244	ENSG00000082014	SMARCD3	-0.22	0.001594465	0.52
11:111156836:T:C	rs3087967	111156836	ILMN_3298800	ENSG00000213693	SEC14L1P1	0.17	0.0016176	0.52
11:111156836:T:C	rs3087967	111156836	ILMN_2383693	ENSG00000151461	UPF2	0.13	0.001643679	0.52
11:111156836:T:C	rs3087967	111156836	ILMN_2399919	ENSG00000009950	MLXIPL	-0.17	0.001680175	0.53
11:111156836:T:C	rs3087967	111156836	ILMN_2242403	NA	NA	0.17	0.001705603	0.53
11:111156836:T:C	rs3087967	111156836	ILMN_3238213	ENSG00000227268	KLLN	-0.18	0.001726814	0.53
11:111156836:T:C	rs3087967	111156836	ILMN_1677320	NA	NA	0.23	0.001733423	0.53
11:111156836:T:C	rs3087967	111156836	ILMN_2398159	ENSG00000050165	DKK3	0.12	0.001733561	0.53
11:111156836:T:C	rs3087967	111156836	ILMN_1768510	ENSG00000013288	MAN2B2	0.17	0.001768963	0.53
11:111156836:T:C	rs3087967	111156836	ILMN_1746257	ENSG00000071626	DAZAP1	0.12	0.001806815	0.53
11:111156836:T:C	rs3087967	111156836	ILMN_1684628	ENSG00000184939	ZFP90	0.12	0.001811291	0.53
11:111156836:T:C	rs3087967	111156836	ILMN_1656069	ENSG00000185168	LINC00482	0.17	0.00182557	0.53
11:111156836:T:C	rs3087967	111156836	ILMN_1885323	NA	NA	-0.22	0.001840994	0.53
11:111156836:T:C	rs3087967	111156836	ILMN_1655468	ENSG00000134757	DSG3	0.23	0.001850725	0.53
11:111156836:T:C	rs3087967	111156836	ILMN_1784753	ENSG00000120727	PAIP2	0.12	0.001860188	0.53
11:111156836:T:C	rs3087967	111156836	ILMN_1759084	ENSG00000164941	INTS8	0.11	0.001870081	0.53
11:111156836:T:C	rs3087967	111156836	ILMN_1776640	NA	NA	0.18	0.00189978	0.54
11:111156836:T:C	rs3087967	111156836	ILMN_1797875	ENSG00000132965	ALOX5AP	0.15	0.001996398	0.56
11:111156836:T:C	rs3087967	111156836	ILMN_3248207	NA	NA	0.23	0.002013411	0.56
11:111156836:T:C	rs3087967	111156836	ILMN_3301372	ENSG00000237514	PTP4A1P7	-0.12	0.002020046	0.56
11:111156836:T:C	rs3087967	111156836	ILMN_1739325	ENSG00000179859	AC025335.1	0.15	0.002028584	0.56
11:111156836:T:C	rs3087967	111156836	ILMN_1696469	ENSG00000229670	PKP4P1	-0.2	0.002057363	0.56
11:111156836:T:C	rs3087967	111156836	ILMN_1666490	ENSG00000151914	DST	0.21	0.002077155	0.56
11:111156836:T:C	rs3087967	111156836	ILMN_1664861	ENSG00000125968	ID1	-0.17	0.002084008	0.56
11:111156836:T:C	rs3087967	111156836	ILMN_1809433	ENSG00000100219	XBP1	-0.12	0.002106867	0.56
11:111156836:T:C	rs3087967	111156836	ILMN_1692956	ENSG00000240652	RP11-832N8.1	-0.13	0.002112644	0.56
11:111156836:T:C	rs3087967	111156836	ILMN_1701111	ENSG00000125772	GPCPD1	-0.15	0.00216635	0.57
11:111156836:T:C	rs3087967	111156836	ILMN_1681805	ENSG00000156925	ZIC3	-0.21	0.002216617	0.57
11:111156836:T:C	rs3087967	111156836	ILMN_1761969	ENSG00000072849	DERL2	0.14	0.002226128	0.57
11:111156836:T:C	rs3087967	111156836	ILMN_1745620	ENSG00000172086	KRCC1	0.16	0.002231969	0.57
11:111156836:T:C	rs3087967	111156836	ILMN_2413599	ENSG00000129007	CALML4	0.15	0.002263445	0.57
11:111156836:T:C	rs3087967	111156836	ILMN_2245087	ENSG00000117122	MFAP2	0.22	0.002276005	0.57
11:111156836:T:C	rs3087967	111156836	ILMN_1658277	ENSG00000185513	L3MBTL1	-0.19	0.002287764	0.57
11:111156836:T:C	rs3087967	111156836	ILMN_2353697	ENSG00000172273	HINFP	0.14	0.002299228	0.57
11:111156836:T:C	rs3087967	111156836	ILMN_1897635	NA	NA	-0.21	0.002311318	0.57
11:111156836:T:C	rs3087967	111156836	ILMN_1808707	ENSG00000075618	FSCN1	-0.12	0.002370863	0.57
11:111156836:T:C	rs3087967	111156836	ILMN_2396691	ENSG00000127914	AKAP9	-0.2	0.002372116	0.57
11:111156836:T:C	rs3087967	111156836	ILMN_1781010	ENSG00000163947	ARHGEF3	0.12	0.002380583	0.57
11:111156836:T:C	rs3087967	111156836	ILMN_1738578	ENSG00000168386	FILIP1L	-0.17	0.002381503	0.57
11:111156836:T:C	rs3087967	111156836	ILMN_1656057	ENSG00000122861	PLAU	-0.17	0.002391804	0.57
11:111156836:T:C	rs3087967	111156836	ILMN_3238028	ENSG00000265681,ENSG00000271982	RPL17,SNORD58B	-0.2	0.002424405	0.57
11:111156836:T:C	rs3087967	111156836	ILMN_2399328	ENSG00000188986	NELFB	0.11	0.002430629	0.57
11:111156836:T:C	rs3087967	111156836	ILMN_2069745	ENSG00000139874	SSTR1	0.16	0.002460871	0.57
11:111156836:T:C	rs3087967	111156836	ILMN_1803788	ENSG00000131981	LGALS3	0.11	0.00247611	0.57
11:111156836:T:C	rs3087967	111156836	ILMN_1741334	ENSG00000123411	IKZF4	0.17	0.002529101	0.57
11:111156836:T:C	rs3087967	111156836	ILMN_3272374	NA	NA	0.22	0.002545537	0.57
11:111156836:T:C	rs3087967	111156836	ILMN_1675848	ENSG00000101608	MYL12A	0.15	0.002558935	0.57
11:111156836:T:C	rs3087967	111156836	ILMN_1677374	NA	NA	-0.21	0.00257262	0.57
11:111156836:T:C	rs3087967	111156836	ILMN_1705201	ENSG00000176692	FOXC2	-0.18	0.002610737	0.57
11:111156836:T:C	rs3087967	111156836	ILMN_3240520	ENSG00000162618	ELTD1	-0.16	0.002620545	0.57
11:111156836:T:C	rs3087967	111156836	ILMN_1680757	ENSG00000184709,ENSG00000261793,ENSG00000263697	LRRC26,MIR3621,RP11-350O14.18	-0.15	0.002621234	0.57
11:111156836:T:C	rs3087967	111156836	ILMN_1776129	ENSG00000188611	ASAH2	0.21	0.002627155	0.57
11:111156836:T:C	rs3087967	111156836	ILMN_1774874	ENSG00000136689	IL1RN	0.17	0.002628519	0.57
11:111156836:T:C	rs3087967	111156836	ILMN_1791840	ENSG00000017797	RALBP1	0.16	0.002637227	0.57
11:111156836:T:C	rs3087967	111156836	ILMN_1756928	ENSG00000139970	RTN1	0.16	0.002644712	0.57
11:111156836:T:C	rs3087967	111156836	ILMN_2374865	ENSG00000162772	ATF3	-0.19	0.002652345	0.57
11:111156836:T:C	rs3087967	111156836	ILMN_1748150	ENSG00000187033	SAMD7	-0.22	0.002653984	0.57
11:111156836:T:C	rs3087967	111156836	ILMN_1666206	ENSG00000073605	GSDMB	-0.18	0.002672332	0.57
11:111156836:T:C	rs3087967	111156836	ILMN_1839647	ENSG00000226496	LINC00323	-0.22	0.002716611	0.58
11:111156836:T:C	rs3087967	111156836	ILMN_1662640	ENSG00000229230	MT1P3	-0.17	0.002743159	0.58
11:111156836:T:C	rs3087967	111156836	ILMN_1756439	ENSG00000136193	SCRN1	0.14	0.002800628	0.59
11:111156836:T:C	rs3087967	111156836	ILMN_1766741	NA	NA	0.21	0.002827807	0.59
11:111156836:T:C	rs3087967	111156836	ILMN_1796537	ENSG00000082074	FYB	0.12	0.002876085	0.59
11:111156836:T:C	rs3087967	111156836	ILMN_3290211	ENSG00000259657	PIGHP1	0.16	0.002898869	0.6
11:111156836:T:C	rs3087967	111156836	ILMN_2136635	ENSG00000165898	ISCA2	0.14	0.002933322	0.6
11:111156836:T:C	rs3087967	111156836	ILMN_1707668	ENSG00000186136	TAS2R42	-0.22	0.002964225	0.6
11:111156836:T:C	rs3087967	111156836	ILMN_1815552	ENSG00000157045	NTAN1	0.15	0.003005709	0.61
11:111156836:T:C	rs3087967	111156836	ILMN_3239643	ENSG00000271824	AC009014.3	0.15	0.003033159	0.61
11:111156836:T:C	rs3087967	111156836	ILMN_1743373	ENSG00000198719	DLL1	-0.15	0.003063663	0.61
11:111156836:T:C	rs3087967	111156836	ILMN_3251550	ENSG00000139289	PHLDA1	-0.18	0.003086066	0.61
11:111156836:T:C	rs3087967	111156836	ILMN_1702130	ENSG00000204394	VARS	-0.21	0.003097519	0.61
11:111156836:T:C	rs3087967	111156836	ILMN_1736242	ENSG00000196155	PLEKHG4	-0.16	0.003098735	0.61
11:111156836:T:C	rs3087967	111156836	ILMN_1691104	ENSG00000226784	PGAM4	0.12	0.00311623	0.61
11:111156836:T:C	rs3087967	111156836	ILMN_1663381	ENSG00000056972	TRAF3IP2	0.17	0.003129867	0.61
11:111156836:T:C	rs3087967	111156836	ILMN_1660126	NA	NA	-0.2	0.003164853	0.61
11:111156836:T:C	rs3087967	111156836	ILMN_1746712	ENSG00000165409	TSHR	-0.21	0.003167673	0.61
11:111156836:T:C	rs3087967	111156836	ILMN_1670353	ENSG00000111247	RAD51AP1	-0.1	0.003167821	0.61
11:111156836:T:C	rs3087967	111156836	ILMN_3267074	NA	NA	-0.21	0.003184206	0.61
11:111156836:T:C	rs3087967	111156836	ILMN_1710684	ENSG00000151338	MIPOL1	-0.19	0.003201015	0.61
11:111156836:T:C	rs3087967	111156836	ILMN_1678788	ENSG00000132702	HAPLN2	0.19	0.003234776	0.61
11:111156836:T:C	rs3087967	111156836	ILMN_1663511	ENSG00000187103	FUNDC2P3	0.2	0.003245626	0.61
11:111156836:T:C	rs3087967	111156836	ILMN_2341524	ENSG00000110900	TSPAN11	-0.21	0.003273154	0.61
11:111156836:T:C	rs3087967	111156836	ILMN_1721314	ENSG00000258977	RP11-799P8.1	0.21	0.003300675	0.61
11:111156836:T:C	rs3087967	111156836	ILMN_2241187	ENSG00000103316	CRYM	-0.21	0.003337851	0.61
11:111156836:T:C	rs3087967	111156836	ILMN_1653228	ENSG00000180697	C3orf22	-0.2	0.003342685	0.61
11:111156836:T:C	rs3087967	111156836	ILMN_1808115	ENSG00000165240	ATP7A	0.13	0.003390202	0.61
11:111156836:T:C	rs3087967	111156836	ILMN_1739810	ENSG00000108557	RAI1	0.14	0.003399719	0.61
11:111156836:T:C	rs3087967	111156836	ILMN_2225974	ENSG00000023909	GCLM	0.15	0.003408738	0.61
11:111156836:T:C	rs3087967	111156836	ILMN_1716368	NA	NA	-0.16	0.003411855	0.61
11:111156836:T:C	rs3087967	111156836	ILMN_2155322	ENSG00000198740	ZNF652	-0.09	0.003422701	0.61
11:111156836:T:C	rs3087967	111156836	ILMN_1651347	ENSG00000179833	SERTAD2	0.14	0.003457387	0.61
11:111156836:T:C	rs3087967	111156836	ILMN_1742238	ENSG00000119335	SET	0.13	0.003475309	0.61
11:111156836:T:C	rs3087967	111156836	ILMN_3218003	NA	NA	0.17	0.003505167	0.62
11:111156836:T:C	rs3087967	111156836	ILMN_1745522	ENSG00000109272	PF4V1	0.19	0.003515883	0.62
11:111156836:T:C	rs3087967	111156836	ILMN_1805737	ENSG00000067057	PFKP	0.15	0.003566012	0.62
11:111156836:T:C	rs3087967	111156836	ILMN_1685170	ENSG00000122359	ANXA11	0.15	0.003580247	0.62
11:111156836:T:C	rs3087967	111156836	ILMN_1752914	ENSG00000031081	ARHGAP31	0.16	0.003606072	0.62
11:111156836:T:C	rs3087967	111156836	ILMN_1790160	ENSG00000157404	KIT	0.16	0.003659379	0.62
11:111156836:T:C	rs3087967	111156836	ILMN_1701526	ENSG00000226430	USP17L7	0.21	0.003680897	0.62
11:111156836:T:C	rs3087967	111156836	ILMN_1729058	ENSG00000085365	SCAMP1	-0.17	0.003719136	0.62
11:111156836:T:C	rs3087967	111156836	ILMN_3251370	NA	NA	-0.21	0.003728939	0.62
11:111156836:T:C	rs3087967	111156836	ILMN_1759089	NA	NA	-0.19	0.003747741	0.62
11:111156836:T:C	rs3087967	111156836	ILMN_1770424	ENSG00000164816	DEFA5	-0.19	0.003747862	0.62
11:111156836:T:C	rs3087967	111156836	ILMN_1726755	ENSG00000138663	COPS4	0.12	0.003754516	0.62
11:111156836:T:C	rs3087967	111156836	ILMN_1651508	NA	NA	-0.2	0.003757479	0.62
11:111156836:T:C	rs3087967	111156836	ILMN_1658563	ENSG00000204889	KRT40	0.2	0.003772666	0.62
11:111156836:T:C	rs3087967	111156836	ILMN_1798360	ENSG00000144476	ACKR3	-0.17	0.003775403	0.62
11:111156836:T:C	rs3087967	111156836	ILMN_1806032	ENSG00000122912	SLC25A16	0.18	0.003795352	0.62
11:111156836:T:C	rs3087967	111156836	ILMN_1772627	ENSG00000168824	NSG1	-0.16	0.00382602	0.62
11:111156836:T:C	rs3087967	111156836	ILMN_2412294	ENSG00000069966	GNB5	0.15	0.003837991	0.62
11:111156836:T:C	rs3087967	111156836	ILMN_2370414	ENSG00000170004	CHD3	-0.19	0.003849393	0.62
11:111156836:T:C	rs3087967	111156836	ILMN_3240222	ENSG00000182319	SGK223	0.15	0.003854138	0.62
11:111156836:T:C	rs3087967	111156836	ILMN_1827283	ENSG00000255337	RP11-315O6.1	0.18	0.003872465	0.62
11:111156836:T:C	rs3087967	111156836	ILMN_1779597	ENSG00000187288	CIDEC	0.15	0.003913441	0.62
11:111156836:T:C	rs3087967	111156836	ILMN_3273154	ENSG00000259974	LINC00261	-0.13	0.004002662	0.63
11:111156836:T:C	rs3087967	111156836	ILMN_1799887	ENSG00000196188	CTSE	0.13	0.004003314	0.63
11:111156836:T:C	rs3087967	111156836	ILMN_1730229	ENSG00000128849	CGNL1	0.12	0.004012378	0.63
11:111156836:T:C	rs3087967	111156836	ILMN_1917206	ENSG00000229699	RP1-140J1.1	-0.2	0.004026989	0.63
11:111156836:T:C	rs3087967	111156836	ILMN_1727466	ENSG00000135643	KCNMB4	0.17	0.004100937	0.63
11:111156836:T:C	rs3087967	111156836	ILMN_1693410	ENSG00000184992	BRI3BP	0.15	0.00410375	0.63
11:111156836:T:C	rs3087967	111156836	ILMN_1708192	NA	NA	0.18	0.004135825	0.63
11:111156836:T:C	rs3087967	111156836	ILMN_3234941	ENSG00000187170	LCE4A	-0.21	0.004168462	0.63
11:111156836:T:C	rs3087967	111156836	ILMN_1713126	ENSG00000226907	CT45A6	0.2	0.004171812	0.63
11:111156836:T:C	rs3087967	111156836	ILMN_1810797	ENSG00000132970	WASF3	0.16	0.004207478	0.63
11:111156836:T:C	rs3087967	111156836	ILMN_2353161	ENSG00000102854	MSLN	0.17	0.00420815	0.63
11:111156836:T:C	rs3087967	111156836	ILMN_3196687	ENSG00000259974	LINC00261	-0.13	0.004230683	0.63
11:111156836:T:C	rs3087967	111156836	ILMN_3303072	NA	NA	-0.2	0.004289716	0.63
11:111156836:T:C	rs3087967	111156836	ILMN_1683883	NA	NA	0.11	0.004323211	0.63
11:111156836:T:C	rs3087967	111156836	ILMN_3310261	ENSG00000207609	MIR491	-0.2	0.004334213	0.63
11:111156836:T:C	rs3087967	111156836	ILMN_2044226	ENSG00000138814	PPP3CA	0.12	0.004347005	0.63
11:111156836:T:C	rs3087967	111156836	ILMN_1779423	ENSG00000120333	MRPS14	0.16	0.004362712	0.63
11:111156836:T:C	rs3087967	111156836	ILMN_1803813	ENSG00000034533	ASTE1	0.16	0.004367851	0.63
11:111156836:T:C	rs3087967	111156836	ILMN_1703477	ENSG00000116584	ARHGEF2	-0.14	0.004381735	0.63
11:111156836:T:C	rs3087967	111156836	ILMN_1704472	ENSG00000176396	EID2	0.17	0.004409125	0.63
11:111156836:T:C	rs3087967	111156836	ILMN_1764230	ENSG00000090581	GNPTG	-0.13	0.004414491	0.63
11:111156836:T:C	rs3087967	111156836	ILMN_1730906	ENSG00000168386	FILIP1L	-0.15	0.004427279	0.63
11:111156836:T:C	rs3087967	111156836	ILMN_1779399	ENSG00000077312	SNRPA	0.11	0.004427465	0.63
11:111156836:T:C	rs3087967	111156836	ILMN_1792363	ENSG00000167749	KLK4	-0.18	0.004436329	0.63
11:111156836:T:C	rs3087967	111156836	ILMN_3228369	ENSG00000105261	OVOL3	0.2	0.004491164	0.63
11:111156836:T:C	rs3087967	111156836	ILMN_1794551	ENSG00000164458	T	0.2	0.004496798	0.63
11:111156836:T:C	rs3087967	111156836	ILMN_1904054	ENSG00000228630	HOTAIR	0.2	0.004496981	0.63
11:111156836:T:C	rs3087967	111156836	ILMN_1675732	ENSG00000213083	AC010731.6	0.2	0.004514497	0.63
11:111156836:T:C	rs3087967	111156836	ILMN_1675656	ENSG00000166387	PPFIBP2	0.12	0.004515072	0.63
11:111156836:T:C	rs3087967	111156836	ILMN_3247681	ENSG00000168887	C2orf68	0.12	0.004520751	0.63
11:111156836:T:C	rs3087967	111156836	ILMN_1695034	ENSG00000218574	HNRNPA1P37	-0.12	0.004563131	0.64
11:111156836:T:C	rs3087967	111156836	ILMN_1783226	ENSG00000163479	SSR2	0.11	0.004579269	0.64
11:111156836:T:C	rs3087967	111156836	ILMN_1668779	ENSG00000144230	GPR17	0.21	0.004579464	0.64
11:111156836:T:C	rs3087967	111156836	ILMN_1731891	ENSG00000104691	UBXN8	0.13	0.00459797	0.64
11:111156836:T:C	rs3087967	111156836	ILMN_3244125	ENSG00000269155	AL009178.1	0.18	0.004658036	0.64
11:111156836:T:C	rs3087967	111156836	ILMN_2371458	ENSG00000144476	ACKR3	-0.16	0.004696502	0.64
11:111156836:T:C	rs3087967	111156836	ILMN_1705659	ENSG00000180219	FAM71C	0.21	0.004696601	0.64
11:111156836:T:C	rs3087967	111156836	ILMN_1665601	ENSG00000176946	THAP4	-0.12	0.004697309	0.64
11:111156836:T:C	rs3087967	111156836	ILMN_1899404	ENSG00000185483	ROR1	0.16	0.004722076	0.64
11:111156836:T:C	rs3087967	111156836	ILMN_3252359	ENSG00000099385	BCL7C	-0.19	0.004745013	0.64
11:111156836:T:C	rs3087967	111156836	ILMN_1685062	ENSG00000143954	REG3G	0.2	0.004770652	0.64
11:111156836:T:C	rs3087967	111156836	ILMN_3218248	ENSG00000228502	EEF1A1P11	0.17	0.004773969	0.64
11:111156836:T:C	rs3087967	111156836	ILMN_1810836	ENSG00000138735	PDE5A	0.11	0.004800241	0.64
11:111156836:T:C	rs3087967	111156836	ILMN_3243573	ENSG00000231475	IGHV4-31	-0.16	0.004864747	0.64
11:111156836:T:C	rs3087967	111156836	ILMN_2407775	NA	NA	0.18	0.004879547	0.64
11:111156836:T:C	rs3087967	111156836	ILMN_1694589	ENSG00000170915	PAQR8	0.13	0.004880188	0.64
11:111156836:T:C	rs3087967	111156836	ILMN_1736577	ENSG00000229809	ZNF688	0.13	0.004894339	0.64
11:111156836:T:C	rs3087967	111156836	ILMN_1765829	ENSG00000108256	NUFIP2	-0.16	0.004912832	0.64
11:111156836:T:C	rs3087967	111156836	ILMN_1809842	ENSG00000114854	TNNC1	0.15	0.004926962	0.64
11:111156836:T:C	rs3087967	111156836	ILMN_1692754	ENSG00000062716	VMP1	-0.15	0.004930551	0.64
11:111156836:T:C	rs3087967	111156836	ILMN_1864360	NA	NA	-0.2	0.004952674	0.64
11:111156836:T:C	rs3087967	111156836	ILMN_1689585	ENSG00000088854	C20orf194	0.13	0.004979263	0.64
11:111156836:T:C	rs3087967	111156836	ILMN_2075189	ENSG00000110660	SLC35F2	0.15	0.005007581	0.64
11:111156836:T:C	rs3087967	111156836	ILMN_1888359	ENSG00000138696	BMPR1B	0.19	0.005053884	0.64
11:111156836:T:C	rs3087967	111156836	ILMN_1835697	NA	NA	0.19	0.005062047	0.64
11:111156836:T:C	rs3087967	111156836	ILMN_1705814	ENSG00000167767	KRT80	-0.19	0.005077085	0.64
11:111156836:T:C	rs3087967	111156836	ILMN_1652927	NA	NA	0.2	0.005080035	0.64
11:111156836:T:C	rs3087967	111156836	ILMN_1652929	ENSG00000143442	POGZ	0.15	0.005089417	0.64
11:111156836:T:C	rs3087967	111156836	ILMN_1651680	ENSG00000214199	EEF1A1P12	0.17	0.005094499	0.64
11:111156836:T:C	rs3087967	111156836	ILMN_1777195	NA	NA	-0.19	0.005099477	0.64
11:111156836:T:C	rs3087967	111156836	ILMN_3310291	ENSG00000196396,ENSG00000208018	MIR645,PTPN1	0.2	0.005115809	0.64
11:111156836:T:C	rs3087967	111156836	ILMN_1788778	ENSG00000138758	Sep-11	0.12	0.005169704	0.64
11:111156836:T:C	rs3087967	111156836	ILMN_1684205	ENSG00000185043	CIB1	0.12	0.00520756	0.65
11:111156836:T:C	rs3087967	111156836	ILMN_1815635	ENSG00000178243	C9orf62	0.19	0.005261529	0.65
11:111156836:T:C	rs3087967	111156836	ILMN_1765248	ENSG00000100842	EFS	-0.2	0.005270672	0.65
11:111156836:T:C	rs3087967	111156836	ILMN_2104356	ENSG00000164692	COL1A2	-0.13	0.00534864	0.65
11:111156836:T:C	rs3087967	111156836	ILMN_1728521	ENSG00000061273	HDAC7	0.17	0.005377679	0.65
11:111156836:T:C	rs3087967	111156836	ILMN_1683470	ENSG00000178826	TMEM139	0.14	0.005411355	0.65
11:111156836:T:C	rs3087967	111156836	ILMN_3251423	ENSG00000016391	CHDH	0.14	0.005415183	0.65
11:111156836:T:C	rs3087967	111156836	ILMN_3244821	NA	NA	0.19	0.005427785	0.65
11:111156836:T:C	rs3087967	111156836	ILMN_2245292	ENSG00000177426	TGIF1	-0.19	0.005437001	0.65
11:111156836:T:C	rs3087967	111156836	ILMN_1719772	ENSG00000164871	SPAG11B	0.2	0.005452695	0.65
11:111156836:T:C	rs3087967	111156836	ILMN_3249338	ENSG00000233871	DLG5-AS1	0.18	0.005454661	0.65
11:111156836:T:C	rs3087967	111156836	ILMN_1702489	ENSG00000158022	TRIM63	0.2	0.005485895	0.65
11:111156836:T:C	rs3087967	111156836	ILMN_1784608	NA	NA	0.17	0.005488476	0.65
11:111156836:T:C	rs3087967	111156836	ILMN_2105983	ENSG00000079246	XRCC5	0.14	0.005498794	0.65
11:111156836:T:C	rs3087967	111156836	ILMN_1773126	ENSG00000203780	FANK1	-0.18	0.005499449	0.65
11:111156836:T:C	rs3087967	111156836	ILMN_1791576	ENSG00000131873	CHSY1	-0.12	0.005510085	0.65
11:111156836:T:C	rs3087967	111156836	ILMN_1740784	ENSG00000229442	THEMIS3P	-0.2	0.005580291	0.65
11:111156836:T:C	rs3087967	111156836	ILMN_2371147	ENSG00000099385	BCL7C	0.1	0.005588498	0.65
11:111156836:T:C	rs3087967	111156836	ILMN_3307483	ENSG00000126217	MCF2L	-0.14	0.005614655	0.66
11:111156836:T:C	rs3087967	111156836	ILMN_1682270	ENSG00000066468	FGFR2	-0.19	0.005634892	0.66
11:111156836:T:C	rs3087967	111156836	ILMN_1856222	NA	NA	-0.19	0.005739673	0.66
11:111156836:T:C	rs3087967	111156836	ILMN_1770344	ENSG00000224975	INE1	0.2	0.005748776	0.66
11:111156836:T:C	rs3087967	111156836	ILMN_1728073	ENSG00000119522	DENND1A	0.14	0.005774207	0.66
11:111156836:T:C	rs3087967	111156836	ILMN_2055156	ENSG00000076641	PAG1	0.11	0.005797741	0.66
11:111156836:T:C	rs3087967	111156836	ILMN_2131103	ENSG00000173281	PPP1R3B	0.19	0.005799728	0.66
11:111156836:T:C	rs3087967	111156836	ILMN_1684211	ENSG00000100003	SEC14L2	0.18	0.005844067	0.66
11:111156836:T:C	rs3087967	111156836	ILMN_1744068	ENSG00000134014	ELP3	0.13	0.00587044	0.66
11:111156836:T:C	rs3087967	111156836	ILMN_1777949	ENSG00000184148	SPRR4	-0.19	0.005921898	0.66
11:111156836:T:C	rs3087967	111156836	ILMN_3238254	ENSG00000257802	MRS2P2	0.2	0.005923688	0.66
11:111156836:T:C	rs3087967	111156836	ILMN_2391400	ENSG00000164093	PITX2	0.14	0.005952353	0.66
11:111156836:T:C	rs3087967	111156836	ILMN_2069128	ENSG00000079819	EPB41L2	0.14	0.005953038	0.66
11:111156836:T:C	rs3087967	111156836	ILMN_2140799	ENSG00000138161,ENSG00000213185	CUZD1,FAM24B	-0.15	0.006012761	0.66
11:111156836:T:C	rs3087967	111156836	ILMN_1656865	NA	NA	-0.19	0.006017226	0.66
11:111156836:T:C	rs3087967	111156836	ILMN_1696537	ENSG00000145358	DDIT4L	0.15	0.006017977	0.66
11:111156836:T:C	rs3087967	111156836	ILMN_2124802	ENSG00000205358	MT1H	-0.16	0.006042131	0.66
11:111156836:T:C	rs3087967	111156836	ILMN_1680590	ENSG00000250934	RP11-71E19.1	0.2	0.006055092	0.66
11:111156836:T:C	rs3087967	111156836	ILMN_1764650	ENSG00000243775	OSTCP1	-0.19	0.006068669	0.66
11:111156836:T:C	rs3087967	111156836	ILMN_2410038	ENSG00000166801	FAM111A	-0.11	0.006088606	0.66
11:111156836:T:C	rs3087967	111156836	ILMN_1693145	ENSG00000154473	BUB3	-0.12	0.006088775	0.66
11:111156836:T:C	rs3087967	111156836	ILMN_2101339	ENSG00000204694	OR11A1	0.2	0.006095491	0.66
11:111156836:T:C	rs3087967	111156836	ILMN_2203729	ENSG00000176998	HCG4	0.19	0.006121112	0.66
11:111156836:T:C	rs3087967	111156836	ILMN_1717579	ENSG00000141371	C17orf64	0.19	0.006133207	0.66
11:111156836:T:C	rs3087967	111156836	ILMN_3231390	ENSG00000145912	NHP2	0.1	0.006133869	0.66
11:111156836:T:C	rs3087967	111156836	ILMN_1877281	NA	NA	-0.19	0.006144986	0.66
11:111156836:T:C	rs3087967	111156836	ILMN_1658885	ENSG00000164535	DAGLB	0.13	0.006180617	0.66
11:111156836:T:C	rs3087967	111156836	ILMN_1659703	ENSG00000198373	WWP2	-0.14	0.006264229	0.67
11:111156836:T:C	rs3087967	111156836	ILMN_2145033	ENSG00000160791	CCR5	-0.2	0.006287665	0.67
11:111156836:T:C	rs3087967	111156836	ILMN_1742548	ENSG00000165702	GFI1B	0.19	0.006295732	0.67
11:111156836:T:C	rs3087967	111156836	ILMN_1738607	ENSG00000242660	RP11-1094M14.1	0.19	0.006324516	0.67
11:111156836:T:C	rs3087967	111156836	ILMN_1734445	ENSG00000162878	PKDCC	0.13	0.006332397	0.67
11:111156836:T:C	rs3087967	111156836	ILMN_1652955	ENSG00000231017	AC013404.1	-0.11	0.006358147	0.67
11:111156836:T:C	rs3087967	111156836	ILMN_1812526	ENSG00000092969	TGFB2	-0.19	0.006361819	0.67
11:111156836:T:C	rs3087967	111156836	ILMN_1710186	ENSG00000102970	CCL17	0.19	0.00636954	0.67
11:111156836:T:C	rs3087967	111156836	ILMN_1685174	NA	NA	0.16	0.006378759	0.67
11:111156836:T:C	rs3087967	111156836	ILMN_1696419	ENSG00000148175	STOM	-0.11	0.006403168	0.67
11:111156836:T:C	rs3087967	111156836	ILMN_2173611	ENSG00000169715	MT1E	-0.16	0.006427244	0.67
11:111156836:T:C	rs3087967	111156836	ILMN_1791771	ENSG00000101336	HCK	0.14	0.006454675	0.67
11:111156836:T:C	rs3087967	111156836	ILMN_1762071	ENSG00000141219	C17orf80	0.15	0.006457688	0.67
11:111156836:T:C	rs3087967	111156836	ILMN_3281651	ENSG00000075131,ENSG00000240821	RPL9P25,TIPIN	0.11	0.006458155	0.67
11:111156836:T:C	rs3087967	111156836	ILMN_3308748	ENSG00000199104	MIR346	-0.2	0.006525679	0.67
11:111156836:T:C	rs3087967	111156836	ILMN_1729237	ENSG00000159348	CYB5R1	0.13	0.006576023	0.67
11:111156836:T:C	rs3087967	111156836	ILMN_1906333	NA	NA	-0.19	0.00659456	0.67
11:111156836:T:C	rs3087967	111156836	ILMN_1681118	ENSG00000110888	CAPRIN2	-0.11	0.006624364	0.67
11:111156836:T:C	rs3087967	111156836	ILMN_1668683	ENSG00000118058	KMT2A	0.12	0.006626344	0.67
11:111156836:T:C	rs3087967	111156836	ILMN_3240730	ENSG00000188725	SMIM15	-0.19	0.006637556	0.67
11:111156836:T:C	rs3087967	111156836	ILMN_1680037	ENSG00000039523	FAM65A	-0.1	0.00668915	0.67
11:111156836:T:C	rs3087967	111156836	ILMN_2415786	ENSG00000153283	CD96	0.13	0.006691561	0.67
11:111156836:T:C	rs3087967	111156836	ILMN_2286400	ENSG00000105519	CAPS	0.16	0.006728235	0.67
11:111156836:T:C	rs3087967	111156836	ILMN_1742073	ENSG00000164742	ADCY1	-0.19	0.006741433	0.67
11:111156836:T:C	rs3087967	111156836	ILMN_1747204	ENSG00000115317	HTRA2	0.14	0.006753555	0.67
11:111156836:T:C	rs3087967	111156836	ILMN_1656369	ENSG00000176907	C8orf4	-0.16	0.006755607	0.67
11:111156836:T:C	rs3087967	111156836	ILMN_1716057	ENSG00000162909	CAPN2	0.11	0.006783411	0.67
11:111156836:T:C	rs3087967	111156836	ILMN_2215040	ENSG00000105982	RNF32	-0.17	0.006785364	0.67
11:111156836:T:C	rs3087967	111156836	ILMN_1752273	ENSG00000163807	KIAA1143	-0.16	0.006833625	0.67
11:111156836:T:C	rs3087967	111156836	ILMN_1795865	ENSG00000127418	FGFRL1	-0.14	0.006853575	0.67
11:111156836:T:C	rs3087967	111156836	ILMN_1723962	ENSG00000079257	LXN	-0.16	0.006871918	0.67
11:111156836:T:C	rs3087967	111156836	ILMN_3304906	NA	NA	0.19	0.006908226	0.67
11:111156836:T:C	rs3087967	111156836	ILMN_1803615	ENSG00000007264	MATK	-0.18	0.006911738	0.67
11:111156836:T:C	rs3087967	111156836	ILMN_1737462	ENSG00000164830	OXR1	0.12	0.006923967	0.67
11:111156836:T:C	rs3087967	111156836	ILMN_2234697	ENSG00000133169	BEX1	0.15	0.006950035	0.67
11:111156836:T:C	rs3087967	111156836	ILMN_1801864	NA	NA	0.13	0.006951348	0.67
11:111156836:T:C	rs3087967	111156836	ILMN_1777660	ENSG00000151692	RNF144A	0.15	0.006955761	0.67
11:111156836:T:C	rs3087967	111156836	ILMN_1873948	NA	NA	-0.19	0.006969204	0.67
11:111156836:T:C	rs3087967	111156836	ILMN_2398388	ENSG00000117362	APH1A	0.12	0.007040395	0.67
11:111156836:T:C	rs3087967	111156836	ILMN_1704795	ENSG00000075413	MARK3	-0.14	0.007042371	0.67
11:111156836:T:C	rs3087967	111156836	ILMN_2189306	ENSG00000185008	ROBO2	-0.19	0.007058024	0.67
11:111156836:T:C	rs3087967	111156836	ILMN_2283388	ENSG00000101084,ENSG00000259399	C20orf24,TGIF2-C20orf24	0.1	0.007072123	0.67
11:111156836:T:C	rs3087967	111156836	ILMN_1714945	ENSG00000086544	ITPKC	0.16	0.007076066	0.67
11:111156836:T:C	rs3087967	111156836	ILMN_1665280	ENSG00000114902	SPCS1	0.12	0.007079349	0.67
11:111156836:T:C	rs3087967	111156836	ILMN_1667356	ENSG00000162869	PPP1R21	0.14	0.007115038	0.67
11:111156836:T:C	rs3087967	111156836	ILMN_1746673	ENSG00000100167	Sep-03	0.17	0.007115764	0.67
11:111156836:T:C	rs3087967	111156836	ILMN_1672982	ENSG00000169026	MFSD7	-0.19	0.007123067	0.67
11:111156836:T:C	rs3087967	111156836	ILMN_3239162	ENSG00000199477	SNORA31	-0.17	0.00712628	0.67
11:111156836:T:C	rs3087967	111156836	ILMN_1702970	ENSG00000174885	NLRP6	0.2	0.007126448	0.67
11:111156836:T:C	rs3087967	111156836	ILMN_1687824	ENSG00000179918	SEPHS2	0.13	0.0071409	0.67
11:111156836:T:C	rs3087967	111156836	ILMN_1815673	ENSG00000050165	DKK3	0.11	0.007222468	0.67
11:111156836:T:C	rs3087967	111156836	ILMN_2136147	ENSG00000064787	BCAS1	-0.13	0.007253908	0.67
11:111156836:T:C	rs3087967	111156836	ILMN_2183424	ENSG00000205822,ENSG00000243008	RP11-556N21.1,TPTE2P6	0.18	0.007335633	0.67
11:111156836:T:C	rs3087967	111156836	ILMN_1833858	ENSG00000075340	ADD2	0.16	0.007335909	0.67
11:111156836:T:C	rs3087967	111156836	ILMN_2345353	ENSG00000204482	LST1	-0.13	0.007350867	0.67
11:111156836:T:C	rs3087967	111156836	ILMN_2384591	ENSG00000189159	HN1	0.13	0.00736156	0.67
11:111156836:T:C	rs3087967	111156836	ILMN_1714433	ENSG00000175130	MARCKSL1	0.11	0.007370968	0.67
11:111156836:T:C	rs3087967	111156836	ILMN_2373266	ENSG00000153914	SREK1	-0.11	0.007373244	0.67
11:111156836:T:C	rs3087967	111156836	ILMN_1656218	NA	NA	0.17	0.007374534	0.67
11:111156836:T:C	rs3087967	111156836	ILMN_1749131	ENSG00000154269	ENPP3	-0.14	0.007383909	0.67
11:111156836:T:C	rs3087967	111156836	ILMN_1743296	ENSG00000186207	LCE5A	0.19	0.007401228	0.67
11:111156836:T:C	rs3087967	111156836	ILMN_3265895	ENSG00000125944	HNRNPR	-0.17	0.007444923	0.67
11:111156836:T:C	rs3087967	111156836	ILMN_2068435	ENSG00000196757,ENSG00000267179	ZNF700,ZNF763	-0.1	0.007473619	0.67
11:111156836:T:C	rs3087967	111156836	ILMN_1734543	ENSG00000132334	PTPRE	-0.11	0.007504243	0.67
11:111156836:T:C	rs3087967	111156836	ILMN_1827050	ENSG00000269037	CTC-523E23.6	-0.19	0.007521454	0.67
11:111156836:T:C	rs3087967	111156836	ILMN_1796685	ENSG00000142959	BEST4	0.15	0.007546481	0.67
11:111156836:T:C	rs3087967	111156836	ILMN_2087303	ENSG00000158156	XKR8	0.14	0.007569512	0.67
11:111156836:T:C	rs3087967	111156836	ILMN_1711157	ENSG00000204301	NOTCH4	-0.15	0.007582882	0.67
11:111156836:T:C	rs3087967	111156836	ILMN_1904843	NA	NA	-0.18	0.007606184	0.67
11:111156836:T:C	rs3087967	111156836	ILMN_1665333	ENSG00000249031	SUMO2P6	0.17	0.007609864	0.67
11:111156836:T:C	rs3087967	111156836	ILMN_1778104	ENSG00000117054	ACADM	-0.12	0.007631269	0.67
11:111156836:T:C	rs3087967	111156836	ILMN_1753010	ENSG00000059691	PET112	0.12	0.007635594	0.67
11:111156836:T:C	rs3087967	111156836	ILMN_2353490	ENSG00000075891	PAX2	-0.19	0.007670768	0.67
11:111156836:T:C	rs3087967	111156836	ILMN_2203950	ENSG00000206503	HLA-A	0.17	0.007689887	0.67
11:111156836:T:C	rs3087967	111156836	ILMN_2103774	ENSG00000167103	PIP5KL1	-0.19	0.007721879	0.67
11:111156836:T:C	rs3087967	111156836	ILMN_1838655	ENSG00000235609	AF127936.7	-0.16	0.007731626	0.67
11:111156836:T:C	rs3087967	111156836	ILMN_1797942	NA	NA	-0.19	0.007735819	0.67
11:111156836:T:C	rs3087967	111156836	ILMN_1783656	ENSG00000184650	ODF4	-0.18	0.00775896	0.67
11:111156836:T:C	rs3087967	111156836	ILMN_1743352	ENSG00000124659	TBCC	0.14	0.007826291	0.67
11:111156836:T:C	rs3087967	111156836	ILMN_1785010	ENSG00000132958	TPTE2	0.17	0.007827562	0.67
11:111156836:T:C	rs3087967	111156836	ILMN_3300353	ENSG00000214960	ISPD	0.17	0.007828599	0.67
11:111156836:T:C	rs3087967	111156836	ILMN_2344850	ENSG00000122958	VPS26A	0.13	0.007841355	0.67
11:111156836:T:C	rs3087967	111156836	ILMN_2098418	ENSG00000239282,ENSG00000248751	GATSL3,RP1-130H16.18	0.15	0.007854618	0.67
11:111156836:T:C	rs3087967	111156836	ILMN_2359345	ENSG00000173848	NET1	-0.1	0.007860472	0.67
11:111156836:T:C	rs3087967	111156836	ILMN_1656625	ENSG00000138326	RPS24	0.17	0.007875435	0.67
11:111156836:T:C	rs3087967	111156836	ILMN_1825712	NA	NA	-0.19	0.007878966	0.67
11:111156836:T:C	rs3087967	111156836	ILMN_1813594	ENSG00000115540	MOB4	-0.15	0.007882034	0.67
11:111156836:T:C	rs3087967	111156836	ILMN_2049766	ENSG00000050344	NFE2L3	0.11	0.007882509	0.67
11:111156836:T:C	rs3087967	111156836	ILMN_1732985	ENSG00000129292	PHF20L1	-0.12	0.007926631	0.67
11:111156836:T:C	rs3087967	111156836	ILMN_1680380	ENSG00000168488	ATXN2L	0.17	0.00793196	0.67
11:111156836:T:C	rs3087967	111156836	ILMN_1661194	ENSG00000159261	CLDN14	-0.11	0.007942152	0.67
11:111156836:T:C	rs3087967	111156836	ILMN_1659639	ENSG00000257743	RP11-1220K2.2	0.17	0.007967465	0.67
11:111156836:T:C	rs3087967	111156836	ILMN_1683146	ENSG00000167996	FTH1	0.12	0.008009799	0.67
11:111156836:T:C	rs3087967	111156836	ILMN_1780197	ENSG00000162065	TBC1D24	0.15	0.008023958	0.67
11:111156836:T:C	rs3087967	111156836	ILMN_1799113	ENSG00000173588	CCDC41	-0.12	0.008036689	0.67
11:111156836:T:C	rs3087967	111156836	ILMN_1667564	ENSG00000072210	ALDH3A2	0.15	0.00806491	0.67
11:111156836:T:C	rs3087967	111156836	ILMN_2148679	NA	NA	-0.17	0.008114013	0.67
11:111156836:T:C	rs3087967	111156836	ILMN_1714739	ENSG00000215475	SIAH3	-0.18	0.008191084	0.67
11:111156836:T:C	rs3087967	111156836	ILMN_1745513	ENSG00000100294	MCAT	0.1	0.008244298	0.67
11:111156836:T:C	rs3087967	111156836	ILMN_1695827	ENSG00000172531	PPP1CA	0.11	0.008245867	0.67
11:111156836:T:C	rs3087967	111156836	ILMN_2413158	ENSG00000128567	PODXL	-0.13	0.008302784	0.67
11:111156836:T:C	rs3087967	111156836	ILMN_1728603	ENSG00000215302	CTD-3092A11.1	0.18	0.008312452	0.67
11:111156836:T:C	rs3087967	111156836	ILMN_2092333	ENSG00000187037	GPR141	-0.18	0.00831863	0.67
11:111156836:T:C	rs3087967	111156836	ILMN_3243673	ENSG00000227702	LINC00111	0.19	0.008348152	0.67
11:111156836:T:C	rs3087967	111156836	ILMN_1797793	ENSG00000090013	BLVRB	0.11	0.008366603	0.67
11:111156836:T:C	rs3087967	111156836	ILMN_1862217	ENSG00000138613	APH1B	0.12	0.008367016	0.67
11:111156836:T:C	rs3087967	111156836	ILMN_1669032	NA	NA	-0.17	0.008372118	0.67
11:111156836:T:C	rs3087967	111156836	ILMN_1748444	ENSG00000106069	CHN2	-0.19	0.00838168	0.67
11:111156836:T:C	rs3087967	111156836	ILMN_1795342	ENSG00000115648	MLPH	-0.11	0.008392349	0.67
11:111156836:T:C	rs3087967	111156836	ILMN_2210713	ENSG00000169019	COMMD8	-0.13	0.008405064	0.67
11:111156836:T:C	rs3087967	111156836	ILMN_1815057	ENSG00000113721	PDGFRB	-0.1	0.008415003	0.67
11:111156836:T:C	rs3087967	111156836	ILMN_1662964	ENSG00000185238	PRMT3	0.14	0.008433093	0.67
11:111156836:T:C	rs3087967	111156836	ILMN_2183891	ENSG00000114757	PEX5L	-0.19	0.008438631	0.67
11:111156836:T:C	rs3087967	111156836	ILMN_1706677	ENSG00000100030	MAPK1	0.15	0.00844133	0.67
11:111156836:T:C	rs3087967	111156836	ILMN_1756826	ENSG00000188010	MORN2	0.14	0.00845977	0.67
11:111156836:T:C	rs3087967	111156836	ILMN_1675632	ENSG00000232560	C21orf37	-0.17	0.008555802	0.68
11:111156836:T:C	rs3087967	111156836	ILMN_1659493	NA	NA	0.19	0.008571233	0.68
11:111156836:T:C	rs3087967	111156836	ILMN_1851906	NA	NA	-0.18	0.008574924	0.68
11:111156836:T:C	rs3087967	111156836	ILMN_3287986	ENSG00000258357	RP11-778J16.2	-0.19	0.008580198	0.68
11:111156836:T:C	rs3087967	111156836	ILMN_1782533	NA	NA	0.18	0.008684203	0.68
11:111156836:T:C	rs3087967	111156836	ILMN_3234775	ENSG00000109171	SLAIN2	0.14	0.008720736	0.69
11:111156836:T:C	rs3087967	111156836	ILMN_1704383	ENSG00000108395	TRIM37	0.12	0.008765366	0.69
11:111156836:T:C	rs3087967	111156836	ILMN_1793033	ENSG00000106344	RBM28	-0.13	0.008779828	0.69
11:111156836:T:C	rs3087967	111156836	ILMN_1889767	NA	NA	-0.18	0.008844399	0.69
11:111156836:T:C	rs3087967	111156836	ILMN_2188264	ENSG00000142871	CYR61	-0.15	0.008945932	0.7
11:111156836:T:C	rs3087967	111156836	ILMN_1723123	ENSG00000068078	FGFR3	0.11	0.00895581	0.7
11:111156836:T:C	rs3087967	111156836	ILMN_2155312	ENSG00000205863	C1QTNF9B	-0.18	0.009041474	0.7
11:111156836:T:C	rs3087967	111156836	ILMN_1705253	ENSG00000153707	PTPRD	-0.15	0.009078763	0.7
11:111156836:T:C	rs3087967	111156836	ILMN_1781906	ENSG00000134453	RBM17	0.12	0.009134723	0.7
11:111156836:T:C	rs3087967	111156836	ILMN_3270683	NA	NA	0.14	0.00914252	0.7
11:111156836:T:C	rs3087967	111156836	ILMN_1790190	NA	NA	-0.19	0.009183561	0.71
11:111156836:T:C	rs3087967	111156836	ILMN_1718520	ENSG00000184719	RNLS	0.12	0.009218593	0.71
11:111156836:T:C	rs3087967	111156836	ILMN_1701308	ENSG00000108821	COL1A1	-0.12	0.009234737	0.71
11:111156836:T:C	rs3087967	111156836	ILMN_1732309	ENSG00000121381	TAS2R9	0.19	0.009257296	0.71
11:111156836:T:C	rs3087967	111156836	ILMN_3248301	ENSG00000198440	ZNF583	-0.14	0.009306666	0.71
11:111156836:T:C	rs3087967	111156836	ILMN_1723443	ENSG00000081479	LRP2	-0.19	0.009307512	0.71
11:111156836:T:C	rs3087967	111156836	ILMN_1706118	ENSG00000206053	HN1L	0.15	0.009367659	0.71
11:111156836:T:C	rs3087967	111156836	ILMN_1725692	ENSG00000174032	SLC25A30	0.18	0.00937311	0.71
11:111156836:T:C	rs3087967	111156836	ILMN_3236736	ENSG00000189420	ZFP92	-0.16	0.009438857	0.71
11:111156836:T:C	rs3087967	111156836	ILMN_1679960	ENSG00000186844	LCE1A	-0.19	0.009458499	0.71
11:111156836:T:C	rs3087967	111156836	ILMN_1655720	ENSG00000158158	CNNM4	0.1	0.009481467	0.71
11:111156836:T:C	rs3087967	111156836	ILMN_1797009	ENSG00000117525	F3	-0.16	0.009514476	0.71
11:111156836:T:C	rs3087967	111156836	ILMN_1810474	ENSG00000103275	UBE2I	-0.11	0.00955259	0.71
11:111156836:T:C	rs3087967	111156836	ILMN_2267535	ENSG00000173848	NET1	-0.1	0.009564038	0.71
11:111156836:T:C	rs3087967	111156836	ILMN_1767351	ENSG00000169083	AR	0.17	0.009568161	0.71
11:111156836:T:C	rs3087967	111156836	ILMN_2133936	ENSG00000184517	ZFP1	0.13	0.009572684	0.71
11:111156836:T:C	rs3087967	111156836	ILMN_1659878	NA	NA	0.15	0.009584637	0.71
11:111156836:T:C	rs3087967	111156836	ILMN_1750722	ENSG00000171863	RPS7	0.12	0.009611399	0.71
11:111156836:T:C	rs3087967	111156836	ILMN_2380494	ENSG00000122359	ANXA11	0.12	0.009664792	0.71
11:111156836:T:C	rs3087967	111156836	ILMN_1674967	ENSG00000135951	TSGA10	0.15	0.009688625	0.71
11:111156836:T:C	rs3087967	111156836	ILMN_1709538	ENSG00000026036,ENSG00000258366	RTEL1,RTEL1-TNFRSF6B	0.16	0.009694448	0.71
11:111156836:T:C	rs3087967	111156836	ILMN_1674231	ENSG00000159259	CHAF1B	0.11	0.009696886	0.71
11:111156836:T:C	rs3087967	111156836	ILMN_1717313	ENSG00000146232	NFKBIE	0.15	0.009698469	0.71
11:111156836:T:C	rs3087967	111156836	ILMN_1774330	ENSG00000179314	WSCD1	0.12	0.009729316	0.71
11:111156836:T:C	rs3087967	111156836	ILMN_1893858	ENSG00000229483	LINC00362	-0.19	0.009759546	0.71
11:111156836:T:C	rs3087967	111156836	ILMN_1795881	NA	NA	0.19	0.009822419	0.72
11:111156836:T:C	rs3087967	111156836	ILMN_3179620	ENSG00000129204,ENSG00000234327	AC012146.7,USP6	0.13	0.009944122	0.72
11:111156836:T:C	rs3087967	111156836	ILMN_1687279	NA	NA	0.13	0.010062146	0.73
11:111156836:T:C	rs3087967	111156836	ILMN_1676191	ENSG00000117593	DARS2	0.1	0.010077465	0.73
11:111156836:T:C	rs3087967	111156836	ILMN_2079786	ENSG00000074590	NUAK1	-0.13	0.01016582	0.73
11:111156836:T:C	rs3087967	111156836	ILMN_3306869	ENSG00000254614	AP003068.23	0.17	0.010178976	0.73
11:111156836:T:C	rs3087967	111156836	ILMN_2343563	ENSG00000141552,ENSG00000183979	ANAPC11,NPB	0.12	0.010222248	0.73
11:111156836:T:C	rs3087967	111156836	ILMN_1710747	ENSG00000056736	IL17RB	0.16	0.010241531	0.73
11:111156836:T:C	rs3087967	111156836	ILMN_1651760	ENSG00000254202	RP11-120I21.2	-0.18	0.01025723	0.73
11:111156836:T:C	rs3087967	111156836	ILMN_1679771	ENSG00000168887	C2orf68	0.14	0.010298471	0.73
11:111156836:T:C	rs3087967	111156836	ILMN_1760303	ENSG00000145675	PIK3R1	0.13	0.010316005	0.73
11:111156836:T:C	rs3087967	111156836	ILMN_1696826	ENSG00000179532	DNHD1	-0.16	0.01033608	0.73
11:111156836:T:C	rs3087967	111156836	ILMN_2112357	ENSG00000186074	CD300LF	0.15	0.010385532	0.73
11:111156836:T:C	rs3087967	111156836	ILMN_3270597	NA	NA	0.19	0.010389419	0.73
11:111156836:T:C	rs3087967	111156836	ILMN_1729689	NA	NA	-0.17	0.010410621	0.73
11:111156836:T:C	rs3087967	111156836	ILMN_1686811	ENSG00000174495	AC005017.2	-0.1	0.010415724	0.73
11:111156836:T:C	rs3087967	111156836	ILMN_1689665	NA	NA	0.13	0.010428428	0.73
11:111156836:T:C	rs3087967	111156836	ILMN_1765355	ENSG00000007952	NOX1	-0.11	0.010448431	0.73
11:111156836:T:C	rs3087967	111156836	ILMN_1707021	ENSG00000235703	LINC00894	-0.13	0.01046098	0.73
11:111156836:T:C	rs3087967	111156836	ILMN_3238326	ENSG00000151692	RNF144A	0.14	0.010465594	0.73
11:111156836:T:C	rs3087967	111156836	ILMN_3241750	ENSG00000205089	CCNI2	-0.18	0.010499963	0.73
11:111156836:T:C	rs3087967	111156836	ILMN_1773389	ENSG00000100979	PLTP	-0.11	0.010519981	0.73
11:111156836:T:C	rs3087967	111156836	ILMN_1651210	ENSG00000112679	DUSP22	0.19	0.010521488	0.73
11:111156836:T:C	rs3087967	111156836	ILMN_1727315	ENSG00000119522,ENSG00000207991	DENND1A,MIR601	0.12	0.010549296	0.73
11:111156836:T:C	rs3087967	111156836	ILMN_1716862	ENSG00000138032	PPM1B	0.11	0.01055367	0.73
11:111156836:T:C	rs3087967	111156836	ILMN_3195903	NA	NA	0.19	0.010556733	0.73
11:111156836:T:C	rs3087967	111156836	ILMN_1684526	ENSG00000186970	KRTAP15-1	-0.19	0.010594552	0.73
11:111156836:T:C	rs3087967	111156836	ILMN_1843198	ENSG00000162433	AK4	0.13	0.010738235	0.74
11:111156836:T:C	rs3087967	111156836	ILMN_1803941	ENSG00000121749	TBC1D15	-0.13	0.010773848	0.74
11:111156836:T:C	rs3087967	111156836	ILMN_1749054	ENSG00000225362	CT62	-0.18	0.01078232	0.74
11:111156836:T:C	rs3087967	111156836	ILMN_3232696	ENSG00000228432	DHFRP2	-0.11	0.010813531	0.74
11:111156836:T:C	rs3087967	111156836	ILMN_1807176	NA	NA	0.17	0.010892783	0.74
11:111156836:T:C	rs3087967	111156836	ILMN_3235647	ENSG00000142178	SIK1	-0.16	0.010920086	0.74
11:111156836:T:C	rs3087967	111156836	ILMN_1786872	ENSG00000211450	C11orf31	0.15	0.010937632	0.74
11:111156836:T:C	rs3087967	111156836	ILMN_1680399	ENSG00000189337	KAZN	-0.17	0.010944758	0.74
11:111156836:T:C	rs3087967	111156836	ILMN_1676625	ENSG00000184402	SS18L1	-0.12	0.010947843	0.74
11:111156836:T:C	rs3087967	111156836	ILMN_2114720	NA	NA	-0.14	0.010954184	0.74
11:111156836:T:C	rs3087967	111156836	ILMN_1659913	ENSG00000172183	ISG20	0.1	0.011025167	0.74
11:111156836:T:C	rs3087967	111156836	ILMN_1758128	ENSG00000161544	CYGB	-0.12	0.011041231	0.74
11:111156836:T:C	rs3087967	111156836	ILMN_2191681	ENSG00000106153	CHCHD2	0.15	0.011051709	0.74
11:111156836:T:C	rs3087967	111156836	ILMN_1764780	ENSG00000166111	SVOP	-0.18	0.011068236	0.74
11:111156836:T:C	rs3087967	111156836	ILMN_1707710	ENSG00000010379	SLC6A13	0.19	0.011078596	0.74
11:111156836:T:C	rs3087967	111156836	ILMN_3258795	ENSG00000031003	FAM13B	0.12	0.011084368	0.74
11:111156836:T:C	rs3087967	111156836	ILMN_1702183	NA	NA	-0.18	0.011103139	0.74
11:111156836:T:C	rs3087967	111156836	ILMN_1654819	ENSG00000164048	ZNF589	0.13	0.011154305	0.75
11:111156836:T:C	rs3087967	111156836	ILMN_1673529	NA	NA	-0.11	0.011163009	0.75
11:111156836:T:C	rs3087967	111156836	ILMN_1905850	ENSG00000104381	GDAP1	0.17	0.011212872	0.75
11:111156836:T:C	rs3087967	111156836	ILMN_1669070	ENSG00000027001	MIPEP	0.11	0.011258392	0.75
11:111156836:T:C	rs3087967	111156836	ILMN_2347193	ENSG00000073605	GSDMB	-0.14	0.011270414	0.75
11:111156836:T:C	rs3087967	111156836	ILMN_1658019	NA	NA	0.18	0.011307603	0.75
11:111156836:T:C	rs3087967	111156836	ILMN_1806733	ENSG00000182871	COL18A1	-0.12	0.01130893	0.75
11:111156836:T:C	rs3087967	111156836	ILMN_1691156	ENSG00000205362	MT1A	-0.15	0.011315032	0.75
11:111156836:T:C	rs3087967	111156836	ILMN_3240062	NA	NA	-0.14	0.011317903	0.75
11:111156836:T:C	rs3087967	111156836	ILMN_1658825	ENSG00000226668	RP11-526D8.7	0.18	0.011341473	0.75
11:111156836:T:C	rs3087967	111156836	ILMN_3273768	ENSG00000141503,ENSG00000205710	C17orf107,MINK1	-0.17	0.011471804	0.75
11:111156836:T:C	rs3087967	111156836	ILMN_1768298	NA	NA	0.18	0.011479323	0.75
11:111156836:T:C	rs3087967	111156836	ILMN_1779858	ENSG00000111218	PRMT8	0.19	0.011489135	0.75
11:111156836:T:C	rs3087967	111156836	ILMN_1657618	ENSG00000146457	WTAP	0.18	0.011489383	0.75
11:111156836:T:C	rs3087967	111156836	ILMN_1699665	ENSG00000159212	CLIC6	0.16	0.011498813	0.75
11:111156836:T:C	rs3087967	111156836	ILMN_2249018	ENSG00000184709,ENSG00000261793,ENSG00000263697	LRRC26,MIR3621,RP11-350O14.18	-0.13	0.011567542	0.75
11:111156836:T:C	rs3087967	111156836	ILMN_1722898	ENSG00000145423	SFRP2	-0.14	0.011603032	0.75
11:111156836:T:C	rs3087967	111156836	ILMN_1703123	ENSG00000144655	CSRNP1	-0.14	0.011628308	0.75
11:111156836:T:C	rs3087967	111156836	ILMN_1668374	ENSG00000082781	ITGB5	0.12	0.011651088	0.75
11:111156836:T:C	rs3087967	111156836	ILMN_1915076	ENSG00000132846	ZBED3	0.15	0.011667285	0.75
11:111156836:T:C	rs3087967	111156836	ILMN_1804113	ENSG00000064490	RFXANK	0.14	0.011682254	0.75
11:111156836:T:C	rs3087967	111156836	ILMN_1722330	ENSG00000196475	GK2	-0.19	0.011694336	0.75
11:111156836:T:C	rs3087967	111156836	ILMN_1709042	ENSG00000173933,ENSG00000248643	RBM14-RBM4,RBM4	0.1	0.011712081	0.75
11:111156836:T:C	rs3087967	111156836	ILMN_1727087	ENSG00000152661	GJA1	-0.12	0.011746662	0.75
11:111156836:T:C	rs3087967	111156836	ILMN_3285356	NA	NA	-0.13	0.011750096	0.75
11:111156836:T:C	rs3087967	111156836	ILMN_3291329	ENSG00000236255	AC009404.2	-0.18	0.011790492	0.75
11:111156836:T:C	rs3087967	111156836	ILMN_1776333	ENSG00000154114	TBCEL	-0.17	0.011812367	0.75
11:111156836:T:C	rs3087967	111156836	ILMN_1815063	ENSG00000168297	PXK	0.16	0.011822078	0.75
11:111156836:T:C	rs3087967	111156836	ILMN_1788629	NA	NA	-0.17	0.011853829	0.75
11:111156836:T:C	rs3087967	111156836	ILMN_1668108	ENSG00000204019	CT83	0.18	0.011889295	0.75
11:111156836:T:C	rs3087967	111156836	ILMN_1810227	ENSG00000166402	TUB	0.18	0.011937642	0.75
11:111156836:T:C	rs3087967	111156836	ILMN_1692332	ENSG00000179477	ALOX12B	0.18	0.01196385	0.75
11:111156836:T:C	rs3087967	111156836	ILMN_1711156	NA	NA	0.14	0.011964073	0.75
11:111156836:T:C	rs3087967	111156836	ILMN_2311041	ENSG00000172590	MRPL52	-0.15	0.012002703	0.75
11:111156836:T:C	rs3087967	111156836	ILMN_2215025	ENSG00000143452	HORMAD1	0.18	0.012010428	0.75
11:111156836:T:C	rs3087967	111156836	ILMN_1694327	ENSG00000207274,ENSG00000230076	AC016708.2,SNORA70	-0.13	0.012052394	0.76
11:111156836:T:C	rs3087967	111156836	ILMN_1661309	ENSG00000206579	XKR4	0.13	0.012081575	0.76
11:111156836:T:C	rs3087967	111156836	ILMN_1798940	ENSG00000226015	CCT8P1	0.12	0.012095501	0.76
11:111156836:T:C	rs3087967	111156836	ILMN_1737878	ENSG00000215196	AC091878.1	-0.12	0.012104473	0.76
11:111156836:T:C	rs3087967	111156836	ILMN_3248672	ENSG00000248905	FMN1	0.18	0.012239606	0.76
11:111156836:T:C	rs3087967	111156836	ILMN_3218851	ENSG00000229670	PKP4P1	0.18	0.012264878	0.76
11:111156836:T:C	rs3087967	111156836	ILMN_1733616	ENSG00000112561	TFEB	0.15	0.012337755	0.76
11:111156836:T:C	rs3087967	111156836	ILMN_1809708	ENSG00000188997	KCTD21	0.15	0.01235181	0.76
11:111156836:T:C	rs3087967	111156836	ILMN_3246590	ENSG00000179044	EXOC3L1	0.18	0.012364396	0.76
11:111156836:T:C	rs3087967	111156836	ILMN_1656678	NA	NA	-0.17	0.012395579	0.76
11:111156836:T:C	rs3087967	111156836	ILMN_1796574	ENSG00000188848	BEND4	0.17	0.012412175	0.76
11:111156836:T:C	rs3087967	111156836	ILMN_2392261	ENSG00000170231	FABP6	0.18	0.012414831	0.76
11:111156836:T:C	rs3087967	111156836	ILMN_1893798	NA	NA	0.18	0.012463603	0.76
11:111156836:T:C	rs3087967	111156836	ILMN_1675788	ENSG00000105497	ZNF175	0.14	0.012473331	0.76
11:111156836:T:C	rs3087967	111156836	ILMN_1740426	ENSG00000108551	RASD1	-0.14	0.012488394	0.76
11:111156836:T:C	rs3087967	111156836	ILMN_2053415	ENSG00000130164	LDLR	-0.15	0.01249247	0.76
11:111156836:T:C	rs3087967	111156836	ILMN_1671221	ENSG00000165219	GAPVD1	0.14	0.012577485	0.76
11:111156836:T:C	rs3087967	111156836	ILMN_1902359	NA	NA	0.17	0.01259957	0.76
11:111156836:T:C	rs3087967	111156836	ILMN_1821279	NA	NA	0.17	0.012609757	0.76
11:111156836:T:C	rs3087967	111156836	ILMN_1815039	ENSG00000124541	RRP36	0.1	0.012624063	0.76
11:111156836:T:C	rs3087967	111156836	ILMN_1797806	ENSG00000163320	CGGBP1	-0.18	0.012635262	0.76
11:111156836:T:C	rs3087967	111156836	ILMN_1753680	ENSG00000143147	GPR161	-0.17	0.012709732	0.76
11:111156836:T:C	rs3087967	111156836	ILMN_2292592	ENSG00000140479	PCSK6	-0.18	0.012715678	0.76
11:111156836:T:C	rs3087967	111156836	ILMN_1684312	ENSG00000257108	NHLRC4	0.18	0.012721328	0.76
11:111156836:T:C	rs3087967	111156836	ILMN_1668012	ENSG00000004864	SLC25A13	0.11	0.012730467	0.76
11:111156836:T:C	rs3087967	111156836	ILMN_1697512	ENSG00000101438	SLC32A1	-0.18	0.012732868	0.76
11:111156836:T:C	rs3087967	111156836	ILMN_1690397	ENSG00000158560	DYNC1I1	0.14	0.012750556	0.76
11:111156836:T:C	rs3087967	111156836	ILMN_1804278	ENSG00000212734,ENSG00000256806	AC004706.1,C17orf100	0.17	0.012801846	0.76
11:111156836:T:C	rs3087967	111156836	ILMN_3310840	ENSG00000062716,ENSG00000199004	MIR21,VMP1	-0.16	0.01280221	0.76
11:111156836:T:C	rs3087967	111156836	ILMN_2154223	ENSG00000101624	CEP76	0.18	0.012821254	0.76
11:111156836:T:C	rs3087967	111156836	ILMN_1726840	ENSG00000169255	B3GALNT1	-0.17	0.012832416	0.76
11:111156836:T:C	rs3087967	111156836	ILMN_1732000	ENSG00000177133	LINC00982	-0.18	0.012835179	0.76
11:111156836:T:C	rs3087967	111156836	ILMN_1738251	NA	NA	-0.16	0.012845904	0.76
11:111156836:T:C	rs3087967	111156836	ILMN_3297141	ENSG00000227946	AC007383.3	-0.16	0.012866102	0.76
11:111156836:T:C	rs3087967	111156836	ILMN_1744487	ENSG00000223953,ENSG00000235718,ENSG00000259159	C1QTNF5,MFRP	-0.11	0.012877446	0.76
11:111156836:T:C	rs3087967	111156836	ILMN_1736969	ENSG00000121871	SLITRK3	0.16	0.012927664	0.76
11:111156836:T:C	rs3087967	111156836	ILMN_1764571	ENSG00000225485	ARHGAP23	-0.1	0.01293509	0.76
11:111156836:T:C	rs3087967	111156836	ILMN_3205353	ENSG00000237493	RP11-603J24.7	-0.16	0.0129383	0.76
11:111156836:T:C	rs3087967	111156836	ILMN_1780940	ENSG00000112640	PPP2R5D	0.11	0.012950722	0.76
11:111156836:T:C	rs3087967	111156836	ILMN_1673185	ENSG00000165934	CPSF2	0.15	0.012993057	0.76
11:111156836:T:C	rs3087967	111156836	ILMN_3237863	NA	NA	0.18	0.013002246	0.76
11:111156836:T:C	rs3087967	111156836	ILMN_1717046	ENSG00000120162	MOB3B	0.11	0.013030205	0.76
11:111156836:T:C	rs3087967	111156836	ILMN_2045729	NA	NA	0.09	0.013046423	0.76
11:111156836:T:C	rs3087967	111156836	ILMN_1776552	ENSG00000162613	FUBP1	0.12	0.013062875	0.76
11:111156836:T:C	rs3087967	111156836	ILMN_1813949	ENSG00000143318	CASQ1	-0.17	0.013112168	0.76
11:111156836:T:C	rs3087967	111156836	ILMN_1704692	ENSG00000180769	WDFY3-AS2	-0.17	0.013125464	0.76
11:111156836:T:C	rs3087967	111156836	ILMN_1766010	ENSG00000134684	YARS	0.1	0.013127428	0.76
11:111156836:T:C	rs3087967	111156836	ILMN_1795930	ENSG00000171522	PTGER4	-0.13	0.013170397	0.76
11:111156836:T:C	rs3087967	111156836	ILMN_1737131	ENSG00000221900	POM121L12	-0.17	0.013183388	0.76
11:111156836:T:C	rs3087967	111156836	ILMN_3237381	ENSG00000172738	TMEM217	0.18	0.013203798	0.76
11:111156836:T:C	rs3087967	111156836	ILMN_1657374	NA	NA	0.17	0.013203988	0.76
11:111156836:T:C	rs3087967	111156836	ILMN_3188722	NA	NA	-0.17	0.013218447	0.76
11:111156836:T:C	rs3087967	111156836	ILMN_1769409	ENSG00000137038	TMEM261	0.11	0.013230356	0.76
11:111156836:T:C	rs3087967	111156836	ILMN_2359887	ENSG00000112640	PPP2R5D	0.13	0.013241714	0.76
11:111156836:T:C	rs3087967	111156836	ILMN_1835172	NA	NA	-0.18	0.013250056	0.76
11:111156836:T:C	rs3087967	111156836	ILMN_1888330	NA	NA	-0.18	0.013262079	0.76
11:111156836:T:C	rs3087967	111156836	ILMN_1665092	NA	NA	0.18	0.013317881	0.76
11:111156836:T:C	rs3087967	111156836	ILMN_3238782	ENSG00000213939	RP11-314A20.1	-0.1	0.013369429	0.76
11:111156836:T:C	rs3087967	111156836	ILMN_3222425	ENSG00000219545	RPA3-AS1	-0.12	0.013385014	0.76
11:111156836:T:C	rs3087967	111156836	ILMN_1663005	ENSG00000196268	ZNF493	0.18	0.01338627	0.76
11:111156836:T:C	rs3087967	111156836	ILMN_3240848	ENSG00000234741	GAS5	0.17	0.013410228	0.76
11:111156836:T:C	rs3087967	111156836	ILMN_1698512	ENSG00000248092	NNT-AS1	0.16	0.013424875	0.76
11:111156836:T:C	rs3087967	111156836	ILMN_1806023	ENSG00000177606	JUN	-0.15	0.013448443	0.76
11:111156836:T:C	rs3087967	111156836	ILMN_1769601	ENSG00000145348	TBCK	-0.14	0.013474187	0.76
11:111156836:T:C	rs3087967	111156836	ILMN_1894780	NA	NA	0.17	0.013486176	0.76
11:111156836:T:C	rs3087967	111156836	ILMN_1737426	ENSG00000168300	PCMTD1	0.1	0.013499014	0.76
11:111156836:T:C	rs3087967	111156836	ILMN_1739967	ENSG00000183735	TBK1	-0.12	0.013521076	0.76
11:111156836:T:C	rs3087967	111156836	ILMN_1667295	ENSG00000168140	VASN	-0.1	0.013530992	0.76
11:111156836:T:C	rs3087967	111156836	ILMN_2413537	ENSG00000136929	HEMGN	0.17	0.013650588	0.76
11:111156836:T:C	rs3087967	111156836	ILMN_1800716	ENSG00000219607	PPP1R3G	0.18	0.013658524	0.76
11:111156836:T:C	rs3087967	111156836	ILMN_1782991	ENSG00000174574	AKIRIN1	0.18	0.013667099	0.76
11:111156836:T:C	rs3087967	111156836	ILMN_1695604	ENSG00000164465	DCBLD1	-0.15	0.01367877	0.76
11:111156836:T:C	rs3087967	111156836	ILMN_2200636	ENSG00000120071	KANSL1	0.11	0.013683689	0.76
11:111156836:T:C	rs3087967	111156836	ILMN_1776094	ENSG00000127125	PPCS	0.12	0.013708881	0.76
11:111156836:T:C	rs3087967	111156836	ILMN_1693804	ENSG00000197805	BX649597.1	0.15	0.013711171	0.76
11:111156836:T:C	rs3087967	111156836	ILMN_2398077	ENSG00000134138	MEIS2	-0.17	0.013782548	0.76
11:111156836:T:C	rs3087967	111156836	ILMN_1733324	ENSG00000259207	ITGB3	-0.16	0.013833082	0.76
11:111156836:T:C	rs3087967	111156836	ILMN_1791445	ENSG00000253703	IGHV1-68	0.18	0.013834308	0.76
11:111156836:T:C	rs3087967	111156836	ILMN_1724148	ENSG00000182500	ORAI1	0.13	0.013860586	0.76
11:111156836:T:C	rs3087967	111156836	ILMN_1737754	NA	NA	0.18	0.0138615	0.76
11:111156836:T:C	rs3087967	111156836	ILMN_1763823	NA	NA	0.18	0.013943164	0.76
11:111156836:T:C	rs3087967	111156836	ILMN_2363658	ENSG00000130508	PXDN	-0.12	0.013945252	0.76
11:111156836:T:C	rs3087967	111156836	ILMN_1721225	ENSG00000131043	AAR2	-0.12	0.013984739	0.76
11:111156836:T:C	rs3087967	111156836	ILMN_1722073	ENSG00000009950	MLXIPL	-0.15	0.013991913	0.76
11:111156836:T:C	rs3087967	111156836	ILMN_1677719	ENSG00000175264	CHST1	-0.17	0.013995679	0.76
11:111156836:T:C	rs3087967	111156836	ILMN_1761138	ENSG00000148362	C9orf142	0.09	0.014057586	0.76
11:111156836:T:C	rs3087967	111156836	ILMN_1756631	ENSG00000167625	ZNF526	0.1	0.014072892	0.76
11:111156836:T:C	rs3087967	111156836	ILMN_2270802	ENSG00000151704	KCNJ1	-0.18	0.0140953	0.76
11:111156836:T:C	rs3087967	111156836	ILMN_3310940	ENSG00000231068	KRTAP21-3	0.18	0.014100099	0.76
11:111156836:T:C	rs3087967	111156836	ILMN_2394897	ENSG00000072182	ASIC4	0.18	0.014245886	0.76
11:111156836:T:C	rs3087967	111156836	ILMN_1774134	ENSG00000141867	BRD4	-0.17	0.014249556	0.76
11:111156836:T:C	rs3087967	111156836	ILMN_3311150	ENSG00000253314	LINC00293	0.17	0.014249642	0.76
11:111156836:T:C	rs3087967	111156836	ILMN_1724532	ENSG00000149179	C11orf49	0.15	0.014251957	0.76
11:111156836:T:C	rs3087967	111156836	ILMN_1669898	NA	NA	-0.14	0.014266606	0.76
11:111156836:T:C	rs3087967	111156836	ILMN_1759922	ENSG00000142875	PRKACB	0.18	0.014295378	0.76
11:111156836:T:C	rs3087967	111156836	ILMN_1726901	ENSG00000126214,ENSG00000256500	KLC1,RP11-73M18.2	0.11	0.014299766	0.76
11:111156836:T:C	rs3087967	111156836	ILMN_1716400	ENSG00000111206	FOXM1	-0.11	0.014322916	0.76
11:111156836:T:C	rs3087967	111156836	ILMN_1800181	ENSG00000111877	MCM9	-0.15	0.014404181	0.76
11:111156836:T:C	rs3087967	111156836	ILMN_2052135	ENSG00000237697	LINC00312	-0.16	0.01441121	0.76
11:111156836:T:C	rs3087967	111156836	ILMN_1894983	ENSG00000172458	IL17D	-0.18	0.014416381	0.76
11:111156836:T:C	rs3087967	111156836	ILMN_1795856	NA	NA	-0.12	0.014426131	0.76
11:111156836:T:C	rs3087967	111156836	ILMN_3248250	ENSG00000055609	KMT2C	0.17	0.014457024	0.76
11:111156836:T:C	rs3087967	111156836	ILMN_1777061	ENSG00000130449	ZSWIM6	-0.12	0.014468059	0.76
11:111156836:T:C	rs3087967	111156836	ILMN_1712400	ENSG00000124570	SERPINB6	0.12	0.014484665	0.76
11:111156836:T:C	rs3087967	111156836	ILMN_1686319	ENSG00000135913	USP37	-0.15	0.014485379	0.76
11:111156836:T:C	rs3087967	111156836	ILMN_2357701	ENSG00000128573	FOXP2	0.16	0.014522945	0.76
11:111156836:T:C	rs3087967	111156836	ILMN_2387224	ENSG00000196188	CTSE	0.11	0.014537171	0.76
11:111156836:T:C	rs3087967	111156836	ILMN_3232701	ENSG00000119865	CNRIP1	-0.17	0.014557423	0.76
11:111156836:T:C	rs3087967	111156836	ILMN_2197228	NA	NA	0.18	0.014601346	0.76
11:111156836:T:C	rs3087967	111156836	ILMN_3288461	ENSG00000265798	RP11-271K11.5	-0.18	0.014615169	0.76
11:111156836:T:C	rs3087967	111156836	ILMN_1770853	ENSG00000135702	CHST5	0.18	0.014640615	0.76
11:111156836:T:C	rs3087967	111156836	ILMN_1759872	NA	NA	0.13	0.014653466	0.76
11:111156836:T:C	rs3087967	111156836	ILMN_3241214	ENSG00000167769	ACER1	0.18	0.014678021	0.76
11:111156836:T:C	rs3087967	111156836	ILMN_1740764	ENSG00000170004	CHD3	-0.17	0.014683362	0.76
11:111156836:T:C	rs3087967	111156836	ILMN_1664051	ENSG00000093183	SEC22C	0.12	0.014685203	0.76
11:111156836:T:C	rs3087967	111156836	ILMN_1758812	ENSG00000166800	LDHAL6A	-0.16	0.01468937	0.76
11:111156836:T:C	rs3087967	111156836	ILMN_3201563	NA	NA	0.17	0.014694831	0.76
11:111156836:T:C	rs3087967	111156836	ILMN_3204668	ENSG00000254027	RP11-363E6.3	-0.16	0.014707753	0.76
11:111156836:T:C	rs3087967	111156836	ILMN_2287276	ENSG00000151327	FAM177A1	-0.11	0.014710654	0.76
11:111156836:T:C	rs3087967	111156836	ILMN_1688526	ENSG00000162980	ARL5A	0.14	0.014719897	0.76
11:111156836:T:C	rs3087967	111156836	ILMN_3251317	ENSG00000157916	RER1	0.12	0.014721116	0.76
11:111156836:T:C	rs3087967	111156836	ILMN_1771738	ENSG00000162980,ENSG00000182389	ARL5A,CACNB4	0.14	0.014726469	0.76
11:111156836:T:C	rs3087967	111156836	ILMN_1736940	NA	NA	0.11	0.014819475	0.76
11:111156836:T:C	rs3087967	111156836	ILMN_1674285	NA	NA	0.16	0.014840182	0.76
11:111156836:T:C	rs3087967	111156836	ILMN_2299862	ENSG00000143473	KCNH1	-0.18	0.014886112	0.76
11:111156836:T:C	rs3087967	111156836	ILMN_1761721	ENSG00000069329,ENSG00000261131	RP11-93O14.2,VPS35	0.14	0.014905705	0.76
11:111156836:T:C	rs3087967	111156836	ILMN_1703558	ENSG00000183386	FHL3	0.13	0.014938729	0.76
11:111156836:T:C	rs3087967	111156836	ILMN_3178284	NA	NA	-0.17	0.014944565	0.76
11:111156836:T:C	rs3087967	111156836	ILMN_1685521	ENSG00000150045	KLRF1	0.15	0.01498033	0.76
11:111156836:T:C	rs3087967	111156836	ILMN_1744963	ENSG00000197930	ERO1L	0.13	0.014993708	0.76
11:111156836:T:C	rs3087967	111156836	ILMN_2404112	ENSG00000107614	TRDMT1	0.14	0.015029305	0.76
11:111156836:T:C	rs3087967	111156836	ILMN_3298129	NA	NA	-0.14	0.015029648	0.76
11:111156836:T:C	rs3087967	111156836	ILMN_1800220	ENSG00000136636	KCTD3	-0.12	0.015041118	0.76
11:111156836:T:C	rs3087967	111156836	ILMN_1699636	ENSG00000100813	ACIN1	-0.12	0.015069192	0.76
11:111156836:T:C	rs3087967	111156836	ILMN_1916404	NA	NA	-0.17	0.015097427	0.77
11:111156836:T:C	rs3087967	111156836	ILMN_1897213	ENSG00000231713	AF064860.7	0.15	0.015152284	0.77
11:111156836:T:C	rs3087967	111156836	ILMN_1715401	ENSG00000125144	MT1G	-0.14	0.015160081	0.77
11:111156836:T:C	rs3087967	111156836	ILMN_1665865	ENSG00000141753	IGFBP4	-0.1	0.015188222	0.77
11:111156836:T:C	rs3087967	111156836	ILMN_1705779	ENSG00000249666	RP11-432M8.12	-0.18	0.015296397	0.77
11:111156836:T:C	rs3087967	111156836	ILMN_1710859	ENSG00000175426	PCSK1	-0.14	0.015303067	0.77
11:111156836:T:C	rs3087967	111156836	ILMN_1680618	ENSG00000136997	MYC	-0.13	0.015304362	0.77
11:111156836:T:C	rs3087967	111156836	ILMN_3199911	ENSG00000268080	AC016885.1	0.17	0.015342159	0.77
11:111156836:T:C	rs3087967	111156836	ILMN_2396338	NA	NA	-0.15	0.015368802	0.77
11:111156836:T:C	rs3087967	111156836	ILMN_1859493	NA	NA	0.18	0.01547048	0.77
11:111156836:T:C	rs3087967	111156836	ILMN_2299843	ENSG00000125375	ATP5S	0.15	0.015496467	0.77
11:111156836:T:C	rs3087967	111156836	ILMN_3297018	NA	NA	-0.18	0.015499679	0.77
11:111156836:T:C	rs3087967	111156836	ILMN_1710644	ENSG00000140832	MARVELD3	0.1	0.015517451	0.77
11:111156836:T:C	rs3087967	111156836	ILMN_2319664	ENSG00000007952	NOX1	-0.11	0.015519743	0.77
11:111156836:T:C	rs3087967	111156836	ILMN_3235128	NA	NA	-0.18	0.015522568	0.77
11:111156836:T:C	rs3087967	111156836	ILMN_1755335	ENSG00000198723	C19orf45	0.17	0.015524085	0.77
11:111156836:T:C	rs3087967	111156836	ILMN_3307874	NA	NA	0.11	0.015526734	0.77
11:111156836:T:C	rs3087967	111156836	ILMN_1668736	ENSG00000215866	RP11-426L16.8	-0.17	0.015539649	0.77
11:111156836:T:C	rs3087967	111156836	ILMN_1767560	ENSG00000248109	CTC-295J13.3	-0.17	0.01558432	0.77
11:111156836:T:C	rs3087967	111156836	ILMN_1688768	ENSG00000183840	GPR39	-0.17	0.015620757	0.77
11:111156836:T:C	rs3087967	111156836	ILMN_1656330	ENSG00000163394	CCKAR	-0.17	0.015631455	0.77
11:111156836:T:C	rs3087967	111156836	ILMN_1674034	ENSG00000113648	H2AFY	0.11	0.015631723	0.77
11:111156836:T:C	rs3087967	111156836	ILMN_2397231	ENSG00000156256	USP16	-0.11	0.015716912	0.77
11:111156836:T:C	rs3087967	111156836	ILMN_1776188	ENSG00000101460	MAP1LC3A	-0.11	0.015738571	0.77
11:111156836:T:C	rs3087967	111156836	ILMN_3308480	ENSG00000267532	MIR497HG	0.17	0.015749007	0.77
11:111156836:T:C	rs3087967	111156836	ILMN_3296690	NA	NA	0.18	0.015754888	0.77
11:111156836:T:C	rs3087967	111156836	ILMN_1766798	ENSG00000114331	ACAP2	0.11	0.015772862	0.77
11:111156836:T:C	rs3087967	111156836	ILMN_2414568	ENSG00000005102	MEOX1	-0.17	0.015816655	0.77
11:111156836:T:C	rs3087967	111156836	ILMN_1815707	ENSG00000129007	CALML4	0.12	0.015828274	0.77
11:111156836:T:C	rs3087967	111156836	ILMN_1813277	NA	NA	0.14	0.015828965	0.77
11:111156836:T:C	rs3087967	111156836	ILMN_1684767	NA	NA	0.18	0.015863883	0.77
11:111156836:T:C	rs3087967	111156836	ILMN_1726199	ENSG00000180626	ZNF594	0.12	0.015933304	0.77
11:111156836:T:C	rs3087967	111156836	ILMN_3289352	ENSG00000243199	RP11-408P14.1	0.08	0.01596719	0.77
11:111156836:T:C	rs3087967	111156836	ILMN_2374293	ENSG00000157540	DYRK1A	-0.11	0.015978685	0.77
11:111156836:T:C	rs3087967	111156836	ILMN_3267609	NA	NA	0.16	0.015995067	0.77
11:111156836:T:C	rs3087967	111156836	ILMN_1773388	NA	NA	-0.13	0.016010049	0.77
11:111156836:T:C	rs3087967	111156836	ILMN_3260148	ENSG00000108641	B9D1	0.17	0.016032275	0.77
11:111156836:T:C	rs3087967	111156836	ILMN_3182275	ENSG00000151553	FAM160B1	-0.16	0.016084998	0.77
11:111156836:T:C	rs3087967	111156836	ILMN_1762606	ENSG00000178301	AQP11	0.12	0.016104154	0.77
11:111156836:T:C	rs3087967	111156836	ILMN_1805673	ENSG00000160993	ALKBH4	0.14	0.016129768	0.77
11:111156836:T:C	rs3087967	111156836	ILMN_1844074	NA	NA	0.17	0.016144908	0.77
11:111156836:T:C	rs3087967	111156836	ILMN_1692107	ENSG00000110066	SUV420H1	0.11	0.016164238	0.77
11:111156836:T:C	rs3087967	111156836	ILMN_1688279	ENSG00000066923,ENSG00000213413	PVRIG,STAG3	0.11	0.01617796	0.77
11:111156836:T:C	rs3087967	111156836	ILMN_3263329	ENSG00000109534	GAR1	-0.1	0.01618448	0.77
11:111156836:T:C	rs3087967	111156836	ILMN_2397521	ENSG00000132510	KDM6B	0.14	0.016190862	0.77
11:111156836:T:C	rs3087967	111156836	ILMN_1723837	ENSG00000197106	SLC6A17	-0.17	0.016199215	0.77
11:111156836:T:C	rs3087967	111156836	ILMN_1685122	ENSG00000049089	COL9A2	-0.12	0.016215762	0.77
11:111156836:T:C	rs3087967	111156836	ILMN_1693192	ENSG00000124102	PI3	-0.13	0.016219738	0.77
11:111156836:T:C	rs3087967	111156836	ILMN_1757742	ENSG00000019995	ZRANB1	-0.15	0.01624809	0.77
11:111156836:T:C	rs3087967	111156836	ILMN_3276713	ENSG00000205790	AC005594.3	0.16	0.016261306	0.77
11:111156836:T:C	rs3087967	111156836	ILMN_1679280	ENSG00000226131	AC073465.3	-0.1	0.016299689	0.77
11:111156836:T:C	rs3087967	111156836	ILMN_1715612	ENSG00000183034	OTOP2	0.13	0.016349571	0.77
11:111156836:T:C	rs3087967	111156836	ILMN_1730796	ENSG00000144061	NPHP1	-0.18	0.01637512	0.77
11:111156836:T:C	rs3087967	111156836	ILMN_1790249	ENSG00000197932	F8A1	-0.12	0.016389458	0.77
11:111156836:T:C	rs3087967	111156836	ILMN_1852078	NA	NA	0.17	0.016419918	0.77
11:111156836:T:C	rs3087967	111156836	ILMN_1705861	ENSG00000129354	AP1M2	-0.1	0.016447487	0.77
11:111156836:T:C	rs3087967	111156836	ILMN_1746720	ENSG00000168234	TTC39C	0.12	0.016484601	0.77
11:111156836:T:C	rs3087967	111156836	ILMN_1695745	ENSG00000154309	DISP1	0.11	0.016492274	0.77
11:111156836:T:C	rs3087967	111156836	ILMN_1758146	ENSG00000198053	SIRPA	0.11	0.01653809	0.77
11:111156836:T:C	rs3087967	111156836	ILMN_1694888	ENSG00000064313	TAF2	-0.11	0.016542223	0.77
11:111156836:T:C	rs3087967	111156836	ILMN_1898190	NA	NA	0.16	0.016554627	0.77
11:111156836:T:C	rs3087967	111156836	ILMN_1670660	ENSG00000171246	NPTX1	0.17	0.016561434	0.77
11:111156836:T:C	rs3087967	111156836	ILMN_1768913	ENSG00000211460	TSN	0.11	0.016564991	0.77
11:111156836:T:C	rs3087967	111156836	ILMN_1792532	NA	NA	-0.16	0.016589177	0.77
11:111156836:T:C	rs3087967	111156836	ILMN_3243485	NA	NA	-0.16	0.016594097	0.77
11:111156836:T:C	rs3087967	111156836	ILMN_1666819	ENSG00000019144	PHLDB1	-0.09	0.016605058	0.77
11:111156836:T:C	rs3087967	111156836	ILMN_1901934	ENSG00000272373	ZNF33B	0.13	0.016614027	0.77
11:111156836:T:C	rs3087967	111156836	ILMN_3242586	ENSG00000116574	RHOU	0.1	0.016633245	0.77
11:111156836:T:C	rs3087967	111156836	ILMN_1653896	ENSG00000164053,ENSG00000213689	ATRIP,TREX1	-0.11	0.016639827	0.77
11:111156836:T:C	rs3087967	111156836	ILMN_1733042	ENSG00000064787	BCAS1	-0.11	0.016688129	0.77
11:111156836:T:C	rs3087967	111156836	ILMN_1781345	ENSG00000002016	RAD52	-0.17	0.016699896	0.77
11:111156836:T:C	rs3087967	111156836	ILMN_1810424	ENSG00000134489	HRH4	-0.17	0.016702468	0.77
11:111156836:T:C	rs3087967	111156836	ILMN_1765310	ENSG00000184905	TCEAL2	0.13	0.016726095	0.77
11:111156836:T:C	rs3087967	111156836	ILMN_1674151	ENSG00000137878,ENSG00000255529,ENSG00000263155	GCOM1,MYZAP,POLR2M	0.1	0.016770683	0.77
11:111156836:T:C	rs3087967	111156836	ILMN_1706886	ENSG00000110987	BCL7A	0.14	0.016789592	0.77
11:111156836:T:C	rs3087967	111156836	ILMN_1762561	ENSG00000069764	PLA2G10	-0.1	0.01683452	0.77
11:111156836:T:C	rs3087967	111156836	ILMN_1762100	NA	NA	-0.17	0.016858754	0.77
11:111156836:T:C	rs3087967	111156836	ILMN_1745154	ENSG00000124171	PARD6B	-0.16	0.016868997	0.77
11:111156836:T:C	rs3087967	111156836	ILMN_1670746	ENSG00000152430	BOLL	-0.17	0.016875644	0.77
11:111156836:T:C	rs3087967	111156836	ILMN_1858833	ENSG00000261249	RP11-19D2.2	-0.17	0.016928421	0.77
11:111156836:T:C	rs3087967	111156836	ILMN_1787266	NA	NA	-0.14	0.016928798	0.77
11:111156836:T:C	rs3087967	111156836	ILMN_1722387	ENSG00000173611	SCAI	-0.17	0.016949396	0.77
11:111156836:T:C	rs3087967	111156836	ILMN_1759787	ENSG00000178726	THBD	-0.14	0.016984869	0.77
11:111156836:T:C	rs3087967	111156836	ILMN_2194577	ENSG00000130300	PLVAP	-0.11	0.017036374	0.77
11:111156836:T:C	rs3087967	111156836	ILMN_1704908	NA	NA	0.17	0.017042214	0.77
11:111156836:T:C	rs3087967	111156836	ILMN_1708081	ENSG00000172954	LCLAT1	-0.12	0.017069721	0.77
11:111156836:T:C	rs3087967	111156836	ILMN_3235126	ENSG00000249761	CTD-2278B20.1	-0.17	0.017079544	0.77
11:111156836:T:C	rs3087967	111156836	ILMN_1762106	ENSG00000087245	MMP2	-0.13	0.017084989	0.77
11:111156836:T:C	rs3087967	111156836	ILMN_1722890	ENSG00000169851	PCDH7	0.17	0.017088264	0.77
11:111156836:T:C	rs3087967	111156836	ILMN_1697448	ENSG00000117289	TXNIP	0.11	0.017116609	0.77
11:111156836:T:C	rs3087967	111156836	ILMN_2342437	NA	NA	0.12	0.017125818	0.77
11:111156836:T:C	rs3087967	111156836	ILMN_1761259	ENSG00000151348	EXT2	0.12	0.017127057	0.77
11:111156836:T:C	rs3087967	111156836	ILMN_1763960	NA	NA	0.17	0.017127138	0.77
11:111156836:T:C	rs3087967	111156836	ILMN_1782305	ENSG00000153234	NR4A2	-0.15	0.017187797	0.77
11:111156836:T:C	rs3087967	111156836	ILMN_2352090	ENSG00000170412	GPRC5C	0.11	0.017209078	0.77
11:111156836:T:C	rs3087967	111156836	ILMN_1716578	ENSG00000111679	PTPN6	0.17	0.017233111	0.77
11:111156836:T:C	rs3087967	111156836	ILMN_1727332	ENSG00000130770	ATPIF1	-0.11	0.017236912	0.77
11:111156836:T:C	rs3087967	111156836	ILMN_1747183	ENSG00000151233	GXYLT1	0.13	0.017247117	0.77
11:111156836:T:C	rs3087967	111156836	ILMN_1657405	ENSG00000157837	SPPL3	0.13	0.017281415	0.77
11:111156836:T:C	rs3087967	111156836	ILMN_1690442	ENSG00000134490	TMEM241	-0.15	0.017282545	0.77
11:111156836:T:C	rs3087967	111156836	ILMN_1770589	ENSG00000065518	NDUFB4	0.17	0.017294555	0.77
11:111156836:T:C	rs3087967	111156836	ILMN_1669418	ENSG00000235431	AC006373.1	0.17	0.017339355	0.77
11:111156836:T:C	rs3087967	111156836	ILMN_1670875	ENSG00000170836	PPM1D	0.11	0.017437827	0.77
11:111156836:T:C	rs3087967	111156836	ILMN_1736295	ENSG00000268182	SMIM17	-0.17	0.017470371	0.77
11:111156836:T:C	rs3087967	111156836	ILMN_1858700	NA	NA	0.17	0.017495661	0.77
11:111156836:T:C	rs3087967	111156836	ILMN_2233689	ENSG00000204979	MS4A13	-0.17	0.017502366	0.77
11:111156836:T:C	rs3087967	111156836	ILMN_1687884	ENSG00000163067	ZNF2	0.14	0.01750367	0.77
11:111156836:T:C	rs3087967	111156836	ILMN_1732398	ENSG00000124939	SCGB2A1	-0.11	0.017522496	0.77
11:111156836:T:C	rs3087967	111156836	ILMN_1777233	ENSG00000007968	E2F2	0.1	0.017545227	0.77
11:111156836:T:C	rs3087967	111156836	ILMN_2160764	ENSG00000105856	HBP1	0.11	0.017594087	0.77
11:111156836:T:C	rs3087967	111156836	ILMN_3205812	ENSG00000253649	PRSS51	-0.17	0.017614562	0.77
11:111156836:T:C	rs3087967	111156836	ILMN_1728626	ENSG00000196363	WDR5	0.09	0.017643131	0.77
11:111156836:T:C	rs3087967	111156836	ILMN_1685699	NA	NA	0.11	0.017662216	0.77
11:111156836:T:C	rs3087967	111156836	ILMN_2156267	ENSG00000086232	EIF2AK1	0.12	0.017674156	0.77
11:111156836:T:C	rs3087967	111156836	ILMN_1674380	ENSG00000144935	TRPC1	0.11	0.017713842	0.77
11:111156836:T:C	rs3087967	111156836	ILMN_1839193	ENSG00000259989	CTD-2555A7.1	-0.15	0.017725633	0.77
11:111156836:T:C	rs3087967	111156836	ILMN_3222998	ENSG00000261556	RP11-296I10.6	-0.14	0.017745865	0.77
11:111156836:T:C	rs3087967	111156836	ILMN_1709484	ENSG00000197299	BLM	0.09	0.017780917	0.77
11:111156836:T:C	rs3087967	111156836	ILMN_3203534	NA	NA	-0.16	0.017789322	0.77
11:111156836:T:C	rs3087967	111156836	ILMN_3292008	ENSG00000255074	RP11-140L24.3	-0.09	0.017824306	0.77
11:111156836:T:C	rs3087967	111156836	ILMN_3178406	ENSG00000119771	KLHL29	-0.12	0.017833682	0.77
11:111156836:T:C	rs3087967	111156836	ILMN_1674759	ENSG00000176454	LPCAT4	-0.12	0.017848806	0.77
11:111156836:T:C	rs3087967	111156836	ILMN_1761324	ENSG00000187098	MITF	-0.17	0.017868145	0.77
11:111156836:T:C	rs3087967	111156836	ILMN_1797786	ENSG00000188130	MAPK12	0.15	0.017876395	0.77
11:111156836:T:C	rs3087967	111156836	ILMN_1658427	ENSG00000136699	SMPD4	0.17	0.017928694	0.77
11:111156836:T:C	rs3087967	111156836	ILMN_1886493	ENSG00000122566	HNRNPA2B1	-0.1	0.018043323	0.77
11:111156836:T:C	rs3087967	111156836	ILMN_3270834	ENSG00000186367	KIAA1024L	0.17	0.018057579	0.77
11:111156836:T:C	rs3087967	111156836	ILMN_3304072	ENSG00000116690	PRG4	-0.16	0.018088598	0.77
11:111156836:T:C	rs3087967	111156836	ILMN_3250273	ENSG00000128872	TMOD2	0.11	0.018098653	0.77
11:111156836:T:C	rs3087967	111156836	ILMN_1701512	ENSG00000100890,ENSG00000258790	KIAA0391	0.1	0.018102982	0.77
11:111156836:T:C	rs3087967	111156836	ILMN_2367710	ENSG00000123143	PKN1	0.15	0.018128569	0.77
11:111156836:T:C	rs3087967	111156836	ILMN_1873496	NA	NA	0.17	0.018181925	0.77
11:111156836:T:C	rs3087967	111156836	ILMN_1651253	ENSG00000122574	WIPF3	0.17	0.018192143	0.77
11:111156836:T:C	rs3087967	111156836	ILMN_2410145	ENSG00000123358	NR4A1	-0.16	0.018201728	0.77
11:111156836:T:C	rs3087967	111156836	ILMN_1689129	ENSG00000112038	OPRM1	-0.17	0.018212182	0.77
11:111156836:T:C	rs3087967	111156836	ILMN_1708223	ENSG00000137843,ENSG00000259288	PAK6,RP11-133K1.2	0.12	0.018232491	0.77
11:111156836:T:C	rs3087967	111156836	ILMN_1903406	ENSG00000237276	ANO7P1	0.15	0.018233352	0.77
11:111156836:T:C	rs3087967	111156836	ILMN_1691449	ENSG00000235115	CHCHD2P8	0.11	0.018251879	0.77
11:111156836:T:C	rs3087967	111156836	ILMN_1788149	ENSG00000114670	NEK11	-0.14	0.018270049	0.77
11:111156836:T:C	rs3087967	111156836	ILMN_2323427	ENSG00000159023	EPB41	0.13	0.018283991	0.77
11:111156836:T:C	rs3087967	111156836	ILMN_1740903	ENSG00000122783	C7orf49	0.13	0.018310925	0.77
11:111156836:T:C	rs3087967	111156836	ILMN_1761797	ENSG00000160213	CSTB	0.12	0.018346341	0.77
11:111156836:T:C	rs3087967	111156836	ILMN_1658636	NA	NA	0.12	0.018349326	0.77
11:111156836:T:C	rs3087967	111156836	ILMN_1720242	NA	NA	0.17	0.018356051	0.77
11:111156836:T:C	rs3087967	111156836	ILMN_2217601	NA	NA	-0.17	0.018425469	0.77
11:111156836:T:C	rs3087967	111156836	ILMN_1673357	ENSG00000101082	SLA2	0.14	0.018434611	0.77
11:111156836:T:C	rs3087967	111156836	ILMN_1749218	ENSG00000197579	TOPORS	-0.13	0.018453419	0.77
11:111156836:T:C	rs3087967	111156836	ILMN_1659800	ENSG00000119866	BCL11A	0.14	0.018508815	0.77
11:111156836:T:C	rs3087967	111156836	ILMN_1722718	ENSG00000125845	BMP2	-0.12	0.018512894	0.77
11:111156836:T:C	rs3087967	111156836	ILMN_3290627	ENSG00000235616	ST13P2	0.17	0.018521155	0.77
11:111156836:T:C	rs3087967	111156836	ILMN_1796471	ENSG00000125965	GDF5	-0.16	0.01854354	0.77
11:111156836:T:C	rs3087967	111156836	ILMN_3244176	ENSG00000255248	RP11-166D19.1	0.11	0.018555755	0.77
11:111156836:T:C	rs3087967	111156836	ILMN_2363273	ENSG00000167380	ZNF226	0.12	0.018598154	0.77
11:111156836:T:C	rs3087967	111156836	ILMN_1657797	ENSG00000172500	FIBP	0.11	0.01864419	0.78
11:111156836:T:C	rs3087967	111156836	ILMN_2260991	ENSG00000100300	TSPO	0.09	0.018715587	0.78
11:111156836:T:C	rs3087967	111156836	ILMN_1701457	ENSG00000180185	FAHD1	0.13	0.018745987	0.78
11:111156836:T:C	rs3087967	111156836	ILMN_1802192	ENSG00000188373	C10orf99	-0.12	0.018763419	0.78
11:111156836:T:C	rs3087967	111156836	ILMN_1737988	ENSG00000171867	PRNP	0.09	0.018791784	0.78
11:111156836:T:C	rs3087967	111156836	ILMN_2353054	ENSG00000167754	KLK5	-0.17	0.018858725	0.78
11:111156836:T:C	rs3087967	111156836	ILMN_2215043	ENSG00000105982	RNF32	-0.14	0.018880163	0.78
11:111156836:T:C	rs3087967	111156836	ILMN_3298716	ENSG00000248394	FOSL1P1	-0.16	0.018893805	0.78
11:111156836:T:C	rs3087967	111156836	ILMN_1807851	NA	NA	-0.17	0.018978673	0.78
11:111156836:T:C	rs3087967	111156836	ILMN_1809601	ENSG00000127578	WFIKKN1	0.16	0.01899028	0.78
11:111156836:T:C	rs3087967	111156836	ILMN_1787718	ENSG00000130304	SLC27A1	0.11	0.018999464	0.78
11:111156836:T:C	rs3087967	111156836	ILMN_1690638	ENSG00000214784	AC010468.1	0.13	0.019015621	0.78
11:111156836:T:C	rs3087967	111156836	ILMN_1698406	ENSG00000128699	ORMDL1	-0.12	0.019077161	0.78
11:111156836:T:C	rs3087967	111156836	ILMN_1725678	ENSG00000151892	GFRA1	-0.15	0.019078993	0.78
11:111156836:T:C	rs3087967	111156836	ILMN_1743476	ENSG00000166667	SPDYE6	-0.09	0.019103105	0.78
11:111156836:T:C	rs3087967	111156836	ILMN_1895889	NA	NA	-0.17	0.019130644	0.78
11:111156836:T:C	rs3087967	111156836	ILMN_2175075	ENSG00000116350	SRSF4	-0.1	0.01915829	0.78
11:111156836:T:C	rs3087967	111156836	ILMN_3242818	ENSG00000199212	RNU105C	-0.16	0.019163351	0.78
11:111156836:T:C	rs3087967	111156836	ILMN_1727389	NA	NA	-0.12	0.019238683	0.78
11:111156836:T:C	rs3087967	111156836	ILMN_3298554	ENSG00000231918	AC007682.1	-0.16	0.019239399	0.78
11:111156836:T:C	rs3087967	111156836	ILMN_1722849	ENSG00000130477	UNC13A	0.17	0.019247283	0.78
11:111156836:T:C	rs3087967	111156836	ILMN_1669905	ENSG00000172795	DCP2	0.11	0.019251618	0.78
11:111156836:T:C	rs3087967	111156836	ILMN_1779410	ENSG00000101558	VAPA	0.11	0.019252	0.78
11:111156836:T:C	rs3087967	111156836	ILMN_3247979	NA	NA	-0.17	0.019255678	0.78
11:111156836:T:C	rs3087967	111156836	ILMN_1760802	ENSG00000020922	MRE11A	-0.15	0.01927342	0.78
11:111156836:T:C	rs3087967	111156836	ILMN_1720916	ENSG00000145391	SETD7	0.17	0.019311584	0.78
11:111156836:T:C	rs3087967	111156836	ILMN_3241894	ENSG00000143199	ADCY10	-0.17	0.0193312	0.78
11:111156836:T:C	rs3087967	111156836	ILMN_1698311	ENSG00000131969	ABHD12B	0.16	0.019335131	0.78
11:111156836:T:C	rs3087967	111156836	ILMN_1902630	ENSG00000271780	RP11-1017G21.5	0.16	0.019338582	0.78
11:111156836:T:C	rs3087967	111156836	ILMN_1791282	NA	NA	0.16	0.019350081	0.78
11:111156836:T:C	rs3087967	111156836	ILMN_3248707	ENSG00000269821	KCNQ1OT1	-0.15	0.01935115	0.78
11:111156836:T:C	rs3087967	111156836	ILMN_1717770	ENSG00000128000,ENSG00000269069	CTC-471F3.5,ZNF780B	-0.17	0.019407483	0.78
11:111156836:T:C	rs3087967	111156836	ILMN_1690923	ENSG00000135773	CAPN9	-0.13	0.019435257	0.78
11:111156836:T:C	rs3087967	111156836	ILMN_3272129	NA	NA	0.16	0.01947308	0.78
11:111156836:T:C	rs3087967	111156836	ILMN_2070013	ENSG00000102743	SLC25A15	0.12	0.019494325	0.78
11:111156836:T:C	rs3087967	111156836	ILMN_1789902	ENSG00000212939	RP1-29C18.10	0.17	0.019503428	0.78
11:111156836:T:C	rs3087967	111156836	ILMN_2211739	ENSG00000163406	SLC15A2	0.14	0.019510558	0.78
11:111156836:T:C	rs3087967	111156836	ILMN_1663281	ENSG00000242779	ZNF702P	0.13	0.019526925	0.78
11:111156836:T:C	rs3087967	111156836	ILMN_2359306	ENSG00000152611	CAPSL	0.16	0.019532638	0.78
11:111156836:T:C	rs3087967	111156836	ILMN_1725650	ENSG00000231544	RSL24D1P11	-0.17	0.0195351	0.78
11:111156836:T:C	rs3087967	111156836	ILMN_1697631	ENSG00000142611	PRDM16	-0.17	0.019553175	0.78
11:111156836:T:C	rs3087967	111156836	ILMN_1679655	ENSG00000164091	WDR82	0.12	0.019609665	0.78
11:111156836:T:C	rs3087967	111156836	ILMN_2170080	ENSG00000186162	CIDECP	0.12	0.019756451	0.78
11:111156836:T:C	rs3087967	111156836	ILMN_1783593	ENSG00000181374	CCL13	-0.12	0.019757881	0.78
11:111156836:T:C	rs3087967	111156836	ILMN_1777318	ENSG00000165118	C9orf64	0.13	0.019775346	0.78
11:111156836:T:C	rs3087967	111156836	ILMN_1655312	ENSG00000110756	HPS5	0.13	0.019790121	0.78
11:111156836:T:C	rs3087967	111156836	ILMN_1693459	ENSG00000235703	LINC00894	-0.17	0.019801639	0.78
11:111156836:T:C	rs3087967	111156836	ILMN_1686568	ENSG00000173727	AP000769.1	-0.17	0.019813167	0.78
11:111156836:T:C	rs3087967	111156836	ILMN_2215862	ENSG00000154760	SLFN13	0.14	0.01987345	0.78
11:111156836:T:C	rs3087967	111156836	ILMN_2411236	ENSG00000091129	NRCAM	0.16	0.019937497	0.78
11:111156836:T:C	rs3087967	111156836	ILMN_3291287	ENSG00000269099	LSP1	0.16	0.019948012	0.78
11:111156836:T:C	rs3087967	111156836	ILMN_1725666	ENSG00000111358	GTF2H3	0.11	0.01999771	0.78
11:111156836:T:C	rs3087967	111156836	ILMN_3202109	ENSG00000228998	RP11-697E2.7	0.14	0.020045695	0.78
11:111156836:T:C	rs3087967	111156836	ILMN_1727770	ENSG00000130988	RGN	-0.16	0.020051386	0.78
11:111156836:T:C	rs3087967	111156836	ILMN_1775522	ENSG00000179222	MAGED1	-0.11	0.02005151	0.78
11:111156836:T:C	rs3087967	111156836	ILMN_1820226	ENSG00000149218	ENDOD1	-0.15	0.020052458	0.78
11:111156836:T:C	rs3087967	111156836	ILMN_1793529	ENSG00000169994	MYO7B	-0.15	0.020077646	0.78
11:111156836:T:C	rs3087967	111156836	ILMN_2394498	NA	NA	0.1	0.020105541	0.78
11:111156836:T:C	rs3087967	111156836	ILMN_1801395	ENSG00000172250	SERHL	0.17	0.020122737	0.78
11:111156836:T:C	rs3087967	111156836	ILMN_1767343	ENSG00000142233	NTN5	0.17	0.020144459	0.78
11:111156836:T:C	rs3087967	111156836	ILMN_1775373	ENSG00000166091	CMTM5	0.16	0.020159877	0.78
11:111156836:T:C	rs3087967	111156836	ILMN_2117240	ENSG00000156136	DCK	-0.17	0.020169485	0.78
11:111156836:T:C	rs3087967	111156836	ILMN_1810159	ENSG00000172901	AQPEP	-0.16	0.020176293	0.78
11:111156836:T:C	rs3087967	111156836	ILMN_1700949	ENSG00000183185	GABRR3	0.17	0.020208038	0.78
11:111156836:T:C	rs3087967	111156836	ILMN_2100731	ENSG00000071991	CDH19	0.17	0.020216247	0.78
11:111156836:T:C	rs3087967	111156836	ILMN_1759495	ENSG00000124571	XPO5	0.1	0.020217783	0.78
11:111156836:T:C	rs3087967	111156836	ILMN_3239525	ENSG00000214756	METTL12	0.16	0.020250541	0.78
11:111156836:T:C	rs3087967	111156836	ILMN_1661443	ENSG00000175318	GRAMD2	0.16	0.020250732	0.78
11:111156836:T:C	rs3087967	111156836	ILMN_1661332	ENSG00000198185	ZNF334	0.17	0.020309882	0.78
11:111156836:T:C	rs3087967	111156836	ILMN_3243695	ENSG00000169621	APLF	-0.17	0.020341962	0.78
11:111156836:T:C	rs3087967	111156836	ILMN_3250446	ENSG00000188171	ZNF626	0.14	0.020368733	0.78
11:111156836:T:C	rs3087967	111156836	ILMN_1735987	ENSG00000262943	ALOX12P2	0.17	0.02037636	0.78
11:111156836:T:C	rs3087967	111156836	ILMN_1695946	ENSG00000253368	TRNP1	0.14	0.020382064	0.78
11:111156836:T:C	rs3087967	111156836	ILMN_1688422	ENSG00000178852	EFCAB13	0.17	0.020388032	0.78
11:111156836:T:C	rs3087967	111156836	ILMN_1772712	ENSG00000160087	UBE2J2	0.13	0.020396134	0.78
11:111156836:T:C	rs3087967	111156836	ILMN_1718766	ENSG00000198417	MT1F	-0.13	0.020418901	0.78
11:111156836:T:C	rs3087967	111156836	ILMN_2219681	ENSG00000114113	RBP2	0.13	0.020446703	0.78
11:111156836:T:C	rs3087967	111156836	ILMN_1802115	NA	NA	-0.17	0.020465381	0.78
11:111156836:T:C	rs3087967	111156836	ILMN_2052598	NA	NA	0.11	0.020507307	0.78
11:111156836:T:C	rs3087967	111156836	ILMN_1729167	ENSG00000140598	EFTUD1	-0.12	0.020535232	0.78
11:111156836:T:C	rs3087967	111156836	ILMN_1720695	ENSG00000143631	FLG	0.16	0.020536839	0.78
11:111156836:T:C	rs3087967	111156836	ILMN_1757164	ENSG00000187612	OR5W2	-0.17	0.020538713	0.78
11:111156836:T:C	rs3087967	111156836	ILMN_1670331	NA	NA	-0.14	0.020556901	0.78
11:111156836:T:C	rs3087967	111156836	ILMN_1653282	ENSG00000187173	LCE2A	0.17	0.020562777	0.78
11:111156836:T:C	rs3087967	111156836	ILMN_1738246	ENSG00000179919	OR10A7	-0.17	0.020574832	0.78
11:111156836:T:C	rs3087967	111156836	ILMN_1709870	ENSG00000069812	HES2	-0.12	0.0205875	0.78
11:111156836:T:C	rs3087967	111156836	ILMN_1725314	ENSG00000117226	GBP3	0.13	0.020606836	0.78
11:111156836:T:C	rs3087967	111156836	ILMN_1755677	ENSG00000100908	EMC9	0.11	0.020608709	0.78
11:111156836:T:C	rs3087967	111156836	ILMN_1682495	ENSG00000114861	FOXP1	0.13	0.020610219	0.78
11:111156836:T:C	rs3087967	111156836	ILMN_1653566	NA	NA	0.17	0.020637922	0.78
11:111156836:T:C	rs3087967	111156836	ILMN_2211583	ENSG00000198954	KIAA1279	0.13	0.020657917	0.78
11:111156836:T:C	rs3087967	111156836	ILMN_1795976	ENSG00000156398	SFXN2	0.12	0.020718493	0.78
11:111156836:T:C	rs3087967	111156836	ILMN_3300646	NA	NA	0.16	0.02072621	0.78
11:111156836:T:C	rs3087967	111156836	ILMN_1684032	ENSG00000176024	ZNF613	-0.17	0.020784106	0.78
11:111156836:T:C	rs3087967	111156836	ILMN_3244487	ENSG00000228570	NUTM2E	0.17	0.020863867	0.78
11:111156836:T:C	rs3087967	111156836	ILMN_1752647	ENSG00000134545	KLRC1	0.16	0.020914004	0.78
11:111156836:T:C	rs3087967	111156836	ILMN_1723094	ENSG00000049618	ARID1B	0.16	0.02093218	0.78
11:111156836:T:C	rs3087967	111156836	ILMN_2070072	ENSG00000171863	RPS7	0.1	0.020971404	0.78
11:111156836:T:C	rs3087967	111156836	ILMN_2275248	ENSG00000145194	ECE2	0.09	0.020994404	0.78
11:111156836:T:C	rs3087967	111156836	ILMN_2360784	ENSG00000125844	RRBP1	-0.1	0.021023303	0.78
11:111156836:T:C	rs3087967	111156836	ILMN_1715789	ENSG00000150760	DOCK1	-0.1	0.021030192	0.78
11:111156836:T:C	rs3087967	111156836	ILMN_1779064	ENSG00000174996	KLC2	0.13	0.021044241	0.78
11:111156836:T:C	rs3087967	111156836	ILMN_1779974	ENSG00000168746	C20orf62	0.16	0.02105752	0.78
11:111156836:T:C	rs3087967	111156836	ILMN_2279645	ENSG00000121380	BCL2L14	-0.17	0.021083888	0.78
11:111156836:T:C	rs3087967	111156836	ILMN_2373632	ENSG00000101365	IDH3B	0.1	0.021093859	0.78
11:111156836:T:C	rs3087967	111156836	ILMN_2405297	ENSG00000134250	NOTCH2	0.12	0.021143581	0.78
11:111156836:T:C	rs3087967	111156836	ILMN_2405400	ENSG00000125388	GRK4	0.16	0.021201638	0.78
11:111156836:T:C	rs3087967	111156836	ILMN_2103295	ENSG00000164346	NSA2	0.13	0.021221135	0.78
11:111156836:T:C	rs3087967	111156836	ILMN_1805979	ENSG00000160219	GAB3	0.14	0.021237369	0.78
11:111156836:T:C	rs3087967	111156836	ILMN_1666280	ENSG00000166260	COX11	0.14	0.021298903	0.78
11:111156836:T:C	rs3087967	111156836	ILMN_1657435	ENSG00000205364	MT1M	-0.13	0.021304883	0.78
11:111156836:T:C	rs3087967	111156836	ILMN_1680973	ENSG00000103241	FOXF1	-0.11	0.021309819	0.78
11:111156836:T:C	rs3087967	111156836	ILMN_1763461	NA	NA	-0.12	0.02132407	0.78
11:111156836:T:C	rs3087967	111156836	ILMN_2073289	ENSG00000170873	MTSS1	0.11	0.021327411	0.78
11:111156836:T:C	rs3087967	111156836	ILMN_2230902	ENSG00000044115	CTNNA1	0.09	0.021332803	0.78
11:111156836:T:C	rs3087967	111156836	ILMN_1833941	NA	NA	0.16	0.021340438	0.78
11:111156836:T:C	rs3087967	111156836	ILMN_1775224	ENSG00000164867	NOS3	-0.12	0.021353233	0.78
11:111156836:T:C	rs3087967	111156836	ILMN_1896474	NA	NA	-0.17	0.02141104	0.78
11:111156836:T:C	rs3087967	111156836	ILMN_1731353	ENSG00000123989	CHPF	-0.11	0.021501265	0.78
11:111156836:T:C	rs3087967	111156836	ILMN_1807464	ENSG00000205622	AF064858.6	-0.16	0.021517329	0.78
11:111156836:T:C	rs3087967	111156836	ILMN_1693966	ENSG00000255710	RP11-667M19.9	0.16	0.021542771	0.78
11:111156836:T:C	rs3087967	111156836	ILMN_1689274	ENSG00000170113	NIPA1	0.11	0.021547615	0.78
11:111156836:T:C	rs3087967	111156836	ILMN_1846499	ENSG00000253855	AC133633.1	-0.17	0.02157288	0.78
11:111156836:T:C	rs3087967	111156836	ILMN_3229046	ENSG00000229474	PATL2	0.15	0.021577541	0.78
11:111156836:T:C	rs3087967	111156836	ILMN_1809435	ENSG00000151379	MSGN1	-0.16	0.021587852	0.78
11:111156836:T:C	rs3087967	111156836	ILMN_1713811	NA	NA	-0.17	0.021604737	0.78
11:111156836:T:C	rs3087967	111156836	ILMN_1656407	NA	NA	0.16	0.021613656	0.78
11:111156836:T:C	rs3087967	111156836	ILMN_2369018	ENSG00000126860	EVI2A	0.13	0.021626012	0.78
11:111156836:T:C	rs3087967	111156836	ILMN_1782753	ENSG00000215068	AC025171.1	0.12	0.021656103	0.78
11:111156836:T:C	rs3087967	111156836	ILMN_2227817	ENSG00000174156	GSTA3	0.17	0.021677984	0.78
11:111156836:T:C	rs3087967	111156836	ILMN_1757660	ENSG00000105519	CAPS	0.11	0.021686032	0.78
11:111156836:T:C	rs3087967	111156836	ILMN_1787193	ENSG00000167600	CYP2S1	0.1	0.021691017	0.78
11:111156836:T:C	rs3087967	111156836	ILMN_1736042	ENSG00000065833	ME1	0.1	0.021731248	0.78
11:111156836:T:C	rs3087967	111156836	ILMN_2357334	ENSG00000178772	CPN2	0.16	0.021764578	0.78
11:111156836:T:C	rs3087967	111156836	ILMN_2112524	ENSG00000163162	RNF149	0.12	0.021803023	0.78
11:111156836:T:C	rs3087967	111156836	ILMN_1878179	NA	NA	-0.16	0.021853196	0.78
11:111156836:T:C	rs3087967	111156836	ILMN_1861915	NA	NA	-0.16	0.021879319	0.78
11:111156836:T:C	rs3087967	111156836	ILMN_3190834	ENSG00000115459	ELMOD3	-0.16	0.021879376	0.78
11:111156836:T:C	rs3087967	111156836	ILMN_1729515	ENSG00000102309	PIN4	0.14	0.02192757	0.78
11:111156836:T:C	rs3087967	111156836	ILMN_1755937	ENSG00000182718	ANXA2	0.1	0.021951332	0.78
11:111156836:T:C	rs3087967	111156836	ILMN_2169783	ENSG00000124157	SEMG2	0.16	0.02195279	0.78
11:111156836:T:C	rs3087967	111156836	ILMN_1732722	ENSG00000180098	TRNAU1AP	0.13	0.021961698	0.78
11:111156836:T:C	rs3087967	111156836	ILMN_1756657	ENSG00000146054	TRIM7	0.13	0.021987511	0.78
11:111156836:T:C	rs3087967	111156836	ILMN_1703060	ENSG00000204176	SYT15	-0.16	0.022054424	0.78
11:111156836:T:C	rs3087967	111156836	ILMN_1744381	ENSG00000106366	SERPINE1	-0.15	0.022110791	0.78
11:111156836:T:C	rs3087967	111156836	ILMN_1656534	NA	NA	-0.17	0.022141354	0.78
11:111156836:T:C	rs3087967	111156836	ILMN_3236935	ENSG00000141522	ARHGDIA	0.08	0.02216953	0.78
11:111156836:T:C	rs3087967	111156836	ILMN_1772789	NA	NA	-0.17	0.022175761	0.78
11:111156836:T:C	rs3087967	111156836	ILMN_1728779	ENSG00000151092	NGLY1	-0.11	0.022214144	0.78
11:111156836:T:C	rs3087967	111156836	ILMN_1743097	ENSG00000196419	XRCC6	0.1	0.022239545	0.78
11:111156836:T:C	rs3087967	111156836	ILMN_1799320	ENSG00000203993	C9orf37	0.11	0.022264997	0.78
11:111156836:T:C	rs3087967	111156836	ILMN_1804569	ENSG00000148935	GAS2	-0.16	0.022333724	0.78
11:111156836:T:C	rs3087967	111156836	ILMN_1686435	ENSG00000188662	HILS1	0.16	0.022334341	0.78
11:111156836:T:C	rs3087967	111156836	ILMN_1696183	ENSG00000086506	HBQ1	0.16	0.022345416	0.78
11:111156836:T:C	rs3087967	111156836	ILMN_1670716	NA	NA	0.16	0.022348683	0.78
11:111156836:T:C	rs3087967	111156836	ILMN_1900154	NA	NA	0.16	0.022354083	0.78
11:111156836:T:C	rs3087967	111156836	ILMN_1724250	ENSG00000030582	GRN	0.09	0.022361938	0.78
11:111156836:T:C	rs3087967	111156836	ILMN_2401263	ENSG00000205853	RFPL3S	-0.15	0.022379384	0.78
11:111156836:T:C	rs3087967	111156836	ILMN_1672566	ENSG00000260984	FGFR3P5	0.17	0.022393011	0.78
11:111156836:T:C	rs3087967	111156836	ILMN_1749096	NA	NA	0.14	0.022421349	0.78
11:111156836:T:C	rs3087967	111156836	ILMN_1792256	ENSG00000121068	TBX2	-0.11	0.022447058	0.78
11:111156836:T:C	rs3087967	111156836	ILMN_1733863	ENSG00000153443	UBALD1	-0.08	0.022468504	0.78
11:111156836:T:C	rs3087967	111156836	ILMN_1675765	ENSG00000018607	ZNF806	0.16	0.022482897	0.78
11:111156836:T:C	rs3087967	111156836	ILMN_1778203	ENSG00000102805	CLN5	0.11	0.022521725	0.78
11:111156836:T:C	rs3087967	111156836	ILMN_1655241	ENSG00000172733	PURG	-0.16	0.022524545	0.78
11:111156836:T:C	rs3087967	111156836	ILMN_2193233	ENSG00000170476	MZB1	-0.11	0.022538344	0.78
11:111156836:T:C	rs3087967	111156836	ILMN_3266894	NA	NA	-0.14	0.022547662	0.78
11:111156836:T:C	rs3087967	111156836	ILMN_1677441	ENSG00000149635	OCSTAMP	0.16	0.022565229	0.78
11:111156836:T:C	rs3087967	111156836	ILMN_1713726	ENSG00000001167	NFYA	0.16	0.022572718	0.78
11:111156836:T:C	rs3087967	111156836	ILMN_1708588	ENSG00000173175	ADCY5	0.16	0.022585054	0.78
11:111156836:T:C	rs3087967	111156836	ILMN_1663497	ENSG00000119950	MXI1	-0.16	0.022617195	0.78
11:111156836:T:C	rs3087967	111156836	ILMN_1757437	ENSG00000114491	UMPS	0.16	0.022651423	0.78
11:111156836:T:C	rs3087967	111156836	ILMN_3213167	NA	NA	0.16	0.022654432	0.78
11:111156836:T:C	rs3087967	111156836	ILMN_1685855	ENSG00000157741	UBN2	0.13	0.022663801	0.78
11:111156836:T:C	rs3087967	111156836	ILMN_1748765	ENSG00000007171	NOS2	0.16	0.022751951	0.78
11:111156836:T:C	rs3087967	111156836	ILMN_2269256	ENSG00000108176	DNAJC12	-0.11	0.022762318	0.78
11:111156836:T:C	rs3087967	111156836	ILMN_1704022	ENSG00000198398	TMEM207	0.14	0.02285369	0.79
11:111156836:T:C	rs3087967	111156836	ILMN_1704236	ENSG00000125952	MAX	0.11	0.022865732	0.79
11:111156836:T:C	rs3087967	111156836	ILMN_1656546	ENSG00000132694	ARHGEF11	0.16	0.022921833	0.79
11:111156836:T:C	rs3087967	111156836	ILMN_3244678	ENSG00000136270,ENSG00000200656	SNORA5B,TBRG4	-0.16	0.022984329	0.79
11:111156836:T:C	rs3087967	111156836	ILMN_1785336	ENSG00000140650,ENSG00000260276	PMM2,RP11-77H9.2	-0.09	0.022999636	0.79
11:111156836:T:C	rs3087967	111156836	ILMN_1714118	ENSG00000174950	CD164L2	0.16	0.023079596	0.79
11:111156836:T:C	rs3087967	111156836	ILMN_1874108	NA	NA	0.15	0.023106932	0.79
11:111156836:T:C	rs3087967	111156836	ILMN_3285742	ENSG00000107147	KCNT1	0.13	0.023162233	0.79
11:111156836:T:C	rs3087967	111156836	ILMN_1742040	ENSG00000178795	GDPD4	0.15	0.023185856	0.79
11:111156836:T:C	rs3087967	111156836	ILMN_1728785	ENSG00000069122	GPR116	-0.11	0.023194264	0.79
11:111156836:T:C	rs3087967	111156836	ILMN_2313158	ENSG00000152601	MBNL1	0.11	0.023198511	0.79
11:111156836:T:C	rs3087967	111156836	ILMN_2098126	ENSG00000161570	CCL5	0.11	0.023223159	0.79
11:111156836:T:C	rs3087967	111156836	ILMN_1764361	ENSG00000111266	DUSP16	-0.12	0.023264099	0.79
11:111156836:T:C	rs3087967	111156836	ILMN_1809537	ENSG00000127241	MASP1	0.13	0.023273408	0.79
11:111156836:T:C	rs3087967	111156836	ILMN_1678808	ENSG00000126775	ATG14	0.1	0.023286348	0.79
11:111156836:T:C	rs3087967	111156836	ILMN_1859300	NA	NA	0.17	0.023296077	0.79
11:111156836:T:C	rs3087967	111156836	ILMN_2380967	ENSG00000013563	DNASE1L1	0.14	0.023296678	0.79
11:111156836:T:C	rs3087967	111156836	ILMN_1721127	ENSG00000197409	HIST1H3D	0.15	0.023309561	0.79
11:111156836:T:C	rs3087967	111156836	ILMN_1812679	ENSG00000114638	UPK1B	0.16	0.023322229	0.79
11:111156836:T:C	rs3087967	111156836	ILMN_1706005	NA	NA	0.14	0.023326129	0.79
11:111156836:T:C	rs3087967	111156836	ILMN_3199787	ENSG00000251017	RP11-629B11.4	0.16	0.023333885	0.79
11:111156836:T:C	rs3087967	111156836	ILMN_3303673	ENSG00000219545	RPA3-AS1	-0.11	0.023351128	0.79
11:111156836:T:C	rs3087967	111156836	ILMN_1698804	ENSG00000118322	ATP10B	-0.11	0.023371816	0.79
11:111156836:T:C	rs3087967	111156836	ILMN_1745398	ENSG00000150275	PCDH15	-0.16	0.023432561	0.79
11:111156836:T:C	rs3087967	111156836	ILMN_3221388	ENSG00000257851	HNRNPA3P10	0.16	0.023464527	0.79
11:111156836:T:C	rs3087967	111156836	ILMN_1690382	NA	NA	-0.16	0.023476593	0.79
11:111156836:T:C	rs3087967	111156836	ILMN_1658212	ENSG00000141519	CCDC40	-0.17	0.023492801	0.79
11:111156836:T:C	rs3087967	111156836	ILMN_1651513	NA	NA	-0.11	0.023624694	0.79
11:111156836:T:C	rs3087967	111156836	ILMN_1879078	NA	NA	0.16	0.023630281	0.79
11:111156836:T:C	rs3087967	111156836	ILMN_1775167	ENSG00000213892	CEACAM16	0.16	0.02368736	0.79
11:111156836:T:C	rs3087967	111156836	ILMN_1776723	ENSG00000136147	PHF11	-0.11	0.023716622	0.79
11:111156836:T:C	rs3087967	111156836	ILMN_1652719	ENSG00000166069	TMCO5A	-0.16	0.02373154	0.79
11:111156836:T:C	rs3087967	111156836	ILMN_1713561	ENSG00000125869	LAMP5	0.14	0.023765329	0.79
11:111156836:T:C	rs3087967	111156836	ILMN_2183885	ENSG00000168303	MPLKIP	0.09	0.023782856	0.79
11:111156836:T:C	rs3087967	111156836	ILMN_3309399	ENSG00000208033	MIR609	-0.16	0.023798846	0.79
11:111156836:T:C	rs3087967	111156836	ILMN_2335304	ENSG00000118965	WDR35	0.15	0.023801977	0.79
11:111156836:T:C	rs3087967	111156836	ILMN_1725554	ENSG00000163793	DNAJC5G	-0.16	0.023805932	0.79
11:111156836:T:C	rs3087967	111156836	ILMN_1888492	NA	NA	0.16	0.023809107	0.79
11:111156836:T:C	rs3087967	111156836	ILMN_1664826	ENSG00000165355	FBXO33	0.14	0.023813491	0.79
11:111156836:T:C	rs3087967	111156836	ILMN_1742903	ENSG00000188459	WASF4P	0.16	0.023845253	0.79
11:111156836:T:C	rs3087967	111156836	ILMN_1730930	ENSG00000175224	ATG13	0.14	0.023876438	0.79
11:111156836:T:C	rs3087967	111156836	ILMN_1655935	ENSG00000121281	ADCY7	0.12	0.023886482	0.79
11:111156836:T:C	rs3087967	111156836	ILMN_1665164	ENSG00000198730	CTR9	0.11	0.024142669	0.8
11:111156836:T:C	rs3087967	111156836	ILMN_1863994	ENSG00000269430	LRRC3DN	0.14	0.024145552	0.8
11:111156836:T:C	rs3087967	111156836	ILMN_1669682	ENSG00000228938	SNRPD2P1	0.16	0.024216543	0.8
11:111156836:T:C	rs3087967	111156836	ILMN_1689552	ENSG00000143409	FAM63A	0.11	0.024243937	0.8
11:111156836:T:C	rs3087967	111156836	ILMN_1656691	NA	NA	0.12	0.024248113	0.8
11:111156836:T:C	rs3087967	111156836	ILMN_3201115	ENSG00000249251,ENSG00000255200	AP003068.18,PGAM1P8	0.12	0.024263305	0.8
11:111156836:T:C	rs3087967	111156836	ILMN_3245559	ENSG00000111328,ENSG00000235423	CDK2AP1,RP11-282O18.3	0.12	0.024286759	0.8
11:111156836:T:C	rs3087967	111156836	ILMN_1792076	ENSG00000124496	TRERF1	0.13	0.02431147	0.8
11:111156836:T:C	rs3087967	111156836	ILMN_2148122	ENSG00000177151	OR2T35	0.16	0.024344933	0.8
11:111156836:T:C	rs3087967	111156836	ILMN_1898022	NA	NA	0.14	0.024365131	0.8
11:111156836:T:C	rs3087967	111156836	ILMN_1673522	NA	NA	0.14	0.02442697	0.8
11:111156836:T:C	rs3087967	111156836	ILMN_1851891	NA	NA	-0.16	0.024428973	0.8
11:111156836:T:C	rs3087967	111156836	ILMN_2311089	ENSG00000012048	BRCA1	0.11	0.024442446	0.8
11:111156836:T:C	rs3087967	111156836	ILMN_1785527	ENSG00000240053,ENSG00000263020	CSNK2B-LY6G5B-1181,LY6G5B	0.14	0.02448398	0.8
11:111156836:T:C	rs3087967	111156836	ILMN_3284845	ENSG00000257376	RP11-328C8.2	0.16	0.024548428	0.8
11:111156836:T:C	rs3087967	111156836	ILMN_3241369	ENSG00000212163	SNORD91A	0.15	0.02458464	0.8
11:111156836:T:C	rs3087967	111156836	ILMN_1803194	ENSG00000108479	GALK1	0.11	0.024601807	0.8
11:111156836:T:C	rs3087967	111156836	ILMN_1774432	ENSG00000125821	DTD1	0.1	0.02463988	0.8
11:111156836:T:C	rs3087967	111156836	ILMN_3234831	ENSG00000212664	RP11-592N21.1	-0.12	0.024667094	0.8
11:111156836:T:C	rs3087967	111156836	ILMN_1761938	ENSG00000136238	RAC1	-0.16	0.024686042	0.8
11:111156836:T:C	rs3087967	111156836	ILMN_1884969	NA	NA	-0.16	0.02470973	0.8
11:111156836:T:C	rs3087967	111156836	ILMN_1728215	ENSG00000159166	LAD1	0.16	0.024747823	0.8
11:111156836:T:C	rs3087967	111156836	ILMN_1669819	NA	NA	0.16	0.024755447	0.8
11:111156836:T:C	rs3087967	111156836	ILMN_1765000	ENSG00000121903	ZSCAN20	0.16	0.024774541	0.8
11:111156836:T:C	rs3087967	111156836	ILMN_1801443	ENSG00000182704	TSKU	0.11	0.024790722	0.8
11:111156836:T:C	rs3087967	111156836	ILMN_1788457	ENSG00000125257	ABCC4	-0.13	0.024824316	0.8
11:111156836:T:C	rs3087967	111156836	ILMN_1799259	ENSG00000101265	RASSF2	-0.16	0.024827405	0.8
11:111156836:T:C	rs3087967	111156836	ILMN_3252383	ENSG00000229067	RP11-91I11.1	-0.15	0.024832093	0.8
11:111156836:T:C	rs3087967	111156836	ILMN_1653368	NA	NA	0.16	0.024894879	0.8
11:111156836:T:C	rs3087967	111156836	ILMN_2285480	ENSG00000143815	LBR	0.15	0.024936671	0.8
11:111156836:T:C	rs3087967	111156836	ILMN_1720303	ENSG00000081087	OSTM1	0.11	0.024954331	0.8
11:111156836:T:C	rs3087967	111156836	ILMN_1740633	ENSG00000180644	PRF1	0.13	0.024969391	0.8
11:111156836:T:C	rs3087967	111156836	ILMN_1679587	ENSG00000243779	RP11-681N23.1	-0.09	0.024970043	0.8
11:111156836:T:C	rs3087967	111156836	ILMN_1684558	ENSG00000240654	C1QTNF9	-0.16	0.024991927	0.8
11:111156836:T:C	rs3087967	111156836	ILMN_1789323	ENSG00000197503	LINC00477	0.16	0.025027631	0.8
11:111156836:T:C	rs3087967	111156836	ILMN_1748970	ENSG00000167183	PRR15L	0.12	0.025076175	0.8
11:111156836:T:C	rs3087967	111156836	ILMN_1751904	ENSG00000136160	EDNRB	-0.11	0.025090005	0.8
11:111156836:T:C	rs3087967	111156836	ILMN_1701891	ENSG00000187533	C4orf40	-0.16	0.025106778	0.8
11:111156836:T:C	rs3087967	111156836	ILMN_2337058	ENSG00000102312	PORCN	-0.14	0.025128131	0.8
11:111156836:T:C	rs3087967	111156836	ILMN_1811507	ENSG00000213626	LBH	0.16	0.025269178	0.81
11:111156836:T:C	rs3087967	111156836	ILMN_1763793	ENSG00000163590	PPM1L	0.16	0.025273211	0.81
11:111156836:T:C	rs3087967	111156836	ILMN_1701724	ENSG00000164828,ENSG00000239857	GET4,SUN1	0.1	0.025427801	0.81
11:111156836:T:C	rs3087967	111156836	ILMN_1730964	ENSG00000157335	CLEC18C	-0.15	0.025438273	0.81
11:111156836:T:C	rs3087967	111156836	ILMN_1660635	ENSG00000147592	LACTB2	0.13	0.02546297	0.81
11:111156836:T:C	rs3087967	111156836	ILMN_1667626	ENSG00000129521	EGLN3	0.1	0.025535911	0.81
11:111156836:T:C	rs3087967	111156836	ILMN_1800976	ENSG00000072736	NFATC3	0.14	0.025537796	0.81
11:111156836:T:C	rs3087967	111156836	ILMN_1776879	ENSG00000117682,ENSG00000198830	DHDDS,HMGN2	0.11	0.025559116	0.81
11:111156836:T:C	rs3087967	111156836	ILMN_1689652	ENSG00000171861	RNMTL1	0.1	0.025560133	0.81
11:111156836:T:C	rs3087967	111156836	ILMN_1813799	ENSG00000007174	DNAH9	-0.16	0.025570935	0.81
11:111156836:T:C	rs3087967	111156836	ILMN_1667665	ENSG00000166455	C16orf46	-0.16	0.025653413	0.81
11:111156836:T:C	rs3087967	111156836	ILMN_2164173	ENSG00000170788	DYDC1	0.16	0.02575848	0.81
11:111156836:T:C	rs3087967	111156836	ILMN_1730039	ENSG00000117154	IGSF21	0.15	0.025789684	0.81
11:111156836:T:C	rs3087967	111156836	ILMN_1775501	ENSG00000125538	IL1B	-0.13	0.025812429	0.81
11:111156836:T:C	rs3087967	111156836	ILMN_3238570	NA	NA	-0.11	0.025815579	0.81
11:111156836:T:C	rs3087967	111156836	ILMN_1684623	ENSG00000186448	ZNF197	-0.15	0.025874969	0.81
11:111156836:T:C	rs3087967	111156836	ILMN_2103720	ENSG00000137547	MRPL15	0.08	0.025876606	0.81
11:111156836:T:C	rs3087967	111156836	ILMN_1656189	ENSG00000167807,ENSG00000220201,ENSG00000267673	CTD-2369P2.10,FDX1L,ZGLP1	0.16	0.025970396	0.81
11:111156836:T:C	rs3087967	111156836	ILMN_1700604	ENSG00000239306	RBM14	0.1	0.02599695	0.81
11:111156836:T:C	rs3087967	111156836	ILMN_1873261	NA	NA	-0.16	0.026016678	0.81
11:111156836:T:C	rs3087967	111156836	ILMN_2375992	ENSG00000166145	SPINT1	0.08	0.026037036	0.81
11:111156836:T:C	rs3087967	111156836	ILMN_1692104	ENSG00000258945	RP11-497E19.2	-0.16	0.026046662	0.81
11:111156836:T:C	rs3087967	111156836	ILMN_2086143	ENSG00000183813	CCR4	-0.15	0.026070032	0.81
11:111156836:T:C	rs3087967	111156836	ILMN_1687023	ENSG00000182963	GJC1	-0.15	0.026080848	0.81
11:111156836:T:C	rs3087967	111156836	ILMN_3301590	NA	NA	-0.15	0.026084538	0.81
11:111156836:T:C	rs3087967	111156836	ILMN_1692080	ENSG00000154122	ANKH	-0.16	0.026102505	0.81
11:111156836:T:C	rs3087967	111156836	ILMN_1654228	NA	NA	0.16	0.026200288	0.82
11:111156836:T:C	rs3087967	111156836	ILMN_1737396	NA	NA	0.07	0.026257753	0.82
11:111156836:T:C	rs3087967	111156836	ILMN_1794987	ENSG00000212734,ENSG00000256806	AC004706.1,C17orf100	0.14	0.026267559	0.82
11:111156836:T:C	rs3087967	111156836	ILMN_2388254	ENSG00000174500	GCSAM	-0.15	0.026286714	0.82
11:111156836:T:C	rs3087967	111156836	ILMN_1810100	ENSG00000167081	PBX3	0.1	0.026354318	0.82
11:111156836:T:C	rs3087967	111156836	ILMN_1743770	ENSG00000102078	SLC25A14	-0.11	0.026422513	0.82
11:111156836:T:C	rs3087967	111156836	ILMN_2294442	NA	NA	0.15	0.026438288	0.82
11:111156836:T:C	rs3087967	111156836	ILMN_2223903	ENSG00000168938	PPIC	-0.13	0.026439399	0.82
11:111156836:T:C	rs3087967	111156836	ILMN_3235168	ENSG00000090432	MUL1	-0.11	0.026481962	0.82
11:111156836:T:C	rs3087967	111156836	ILMN_1714813	NA	NA	0.16	0.026485469	0.82
11:111156836:T:C	rs3087967	111156836	ILMN_1654566	ENSG00000204390	HSPA1L	0.12	0.026490922	0.82
11:111156836:T:C	rs3087967	111156836	ILMN_3273854	ENSG00000122566	HNRNPA2B1	-0.09	0.026522548	0.82
11:111156836:T:C	rs3087967	111156836	ILMN_3240781	ENSG00000212232	SNORD17	0.14	0.026536191	0.82
11:111156836:T:C	rs3087967	111156836	ILMN_2402581	ENSG00000137878,ENSG00000255529,ENSG00000263155	GCOM1,MYZAP,POLR2M	0.1	0.026617244	0.82
11:111156836:T:C	rs3087967	111156836	ILMN_3255124	ENSG00000198513	ATL1	0.13	0.026624238	0.82
11:111156836:T:C	rs3087967	111156836	ILMN_3243914	ENSG00000257743	RP11-1220K2.2	0.15	0.026651309	0.82
11:111156836:T:C	rs3087967	111156836	ILMN_2060086	ENSG00000114948	ADAM23	0.15	0.02667507	0.82
11:111156836:T:C	rs3087967	111156836	ILMN_1745112	ENSG00000167106	FAM102A	0.1	0.026715596	0.82
11:111156836:T:C	rs3087967	111156836	ILMN_1670099	ENSG00000163072	NOSTRIN	-0.11	0.026736584	0.82
11:111156836:T:C	rs3087967	111156836	ILMN_1698894	ENSG00000181785	OR5AS1	0.15	0.02676758	0.82
11:111156836:T:C	rs3087967	111156836	ILMN_2371911	ENSG00000185499	MUC1	-0.12	0.026824267	0.82
11:111156836:T:C	rs3087967	111156836	ILMN_1736096	ENSG00000090932	DLL3	-0.16	0.026826122	0.82
11:111156836:T:C	rs3087967	111156836	ILMN_2264177	ENSG00000243566	UPK3B	0.16	0.026832771	0.82
11:111156836:T:C	rs3087967	111156836	ILMN_2161330	ENSG00000124664	SPDEF	-0.1	0.026869537	0.82
11:111156836:T:C	rs3087967	111156836	ILMN_2376458	ENSG00000198223	CSF2RA	0.07	0.026878814	0.82
11:111156836:T:C	rs3087967	111156836	ILMN_2343097	ENSG00000104490	NCALD	-0.12	0.026892867	0.82
11:111156836:T:C	rs3087967	111156836	ILMN_1668983	NA	NA	-0.16	0.026908111	0.82
11:111156836:T:C	rs3087967	111156836	ILMN_1768399	ENSG00000164144	ARFIP1	-0.11	0.026912356	0.82
11:111156836:T:C	rs3087967	111156836	ILMN_1681837	ENSG00000148606	POLR3A	0.11	0.026923754	0.82
11:111156836:T:C	rs3087967	111156836	ILMN_1823112	ENSG00000155636	RBM45	0.14	0.026934266	0.82
11:111156836:T:C	rs3087967	111156836	ILMN_1731358	ENSG00000074657	ZNF532	0.09	0.026935981	0.82
11:111156836:T:C	rs3087967	111156836	ILMN_1706505	ENSG00000130635	COL5A1	-0.1	0.026994261	0.82
11:111156836:T:C	rs3087967	111156836	ILMN_1807088	ENSG00000113638	TTC33	0.1	0.027001261	0.82
11:111156836:T:C	rs3087967	111156836	ILMN_1766668	ENSG00000169851	PCDH7	-0.15	0.027037669	0.82
11:111156836:T:C	rs3087967	111156836	ILMN_1699723	ENSG00000077092	RARB	-0.15	0.027038624	0.82
11:111156836:T:C	rs3087967	111156836	ILMN_2326509	NA	NA	-0.12	0.027044735	0.82
11:111156836:T:C	rs3087967	111156836	ILMN_2329735	ENSG00000143369	ECM1	-0.11	0.027047408	0.82
11:111156836:T:C	rs3087967	111156836	ILMN_1730744	ENSG00000249869	RP11-93K22.7	-0.16	0.027081633	0.82
11:111156836:T:C	rs3087967	111156836	ILMN_1660703	ENSG00000188984	AADACL3	-0.16	0.027103405	0.82
11:111156836:T:C	rs3087967	111156836	ILMN_2315208	ENSG00000058404	CAMK2B	0.15	0.027113336	0.82
11:111156836:T:C	rs3087967	111156836	ILMN_2222065	ENSG00000157240	FZD1	0.13	0.02719378	0.82
11:111156836:T:C	rs3087967	111156836	ILMN_3248443	ENSG00000245910	SNHG6	-0.09	0.027236725	0.82
11:111156836:T:C	rs3087967	111156836	ILMN_1740180	ENSG00000112335	SNX3	0.12	0.027305522	0.82
11:111156836:T:C	rs3087967	111156836	ILMN_1652952	ENSG00000075391	RASAL2	0.15	0.027364288	0.82
11:111156836:T:C	rs3087967	111156836	ILMN_2393077	ENSG00000204970	PCDHA1	0.16	0.027371575	0.82
11:111156836:T:C	rs3087967	111156836	ILMN_3242196	NA	NA	-0.12	0.027400686	0.82
11:111156836:T:C	rs3087967	111156836	ILMN_2353732	ENSG00000153563	CD8A	0.12	0.027433699	0.82
11:111156836:T:C	rs3087967	111156836	ILMN_3230374	ENSG00000149443	C20orf78	0.16	0.027440194	0.82
11:111156836:T:C	rs3087967	111156836	ILMN_2197128	ENSG00000143867	OSR1	0.11	0.027451404	0.82
11:111156836:T:C	rs3087967	111156836	ILMN_2382724	ENSG00000181038,ENSG00000267168	METTL23,RP11-318A15.7	0.11	0.027497703	0.82
11:111156836:T:C	rs3087967	111156836	ILMN_2070583	NA	NA	-0.15	0.027593737	0.82
11:111156836:T:C	rs3087967	111156836	ILMN_2191822	ENSG00000172339	ALG14	0.09	0.027613852	0.82
11:111156836:T:C	rs3087967	111156836	ILMN_1663160	ENSG00000130684	ZNF337	-0.09	0.027623353	0.82
11:111156836:T:C	rs3087967	111156836	ILMN_1680805	ENSG00000185436	IFNLR1	0.12	0.027690822	0.82
11:111156836:T:C	rs3087967	111156836	ILMN_1739210	ENSG00000117697	NSL1	0.13	0.027705625	0.82
11:111156836:T:C	rs3087967	111156836	ILMN_1763524	ENSG00000107816	LZTS2	0.12	0.027708049	0.82
11:111156836:T:C	rs3087967	111156836	ILMN_1701477	ENSG00000176476	CCDC101	0.12	0.027736598	0.82
11:111156836:T:C	rs3087967	111156836	ILMN_1769575	ENSG00000166086	JAM3	0.09	0.027764203	0.82
11:111156836:T:C	rs3087967	111156836	ILMN_1867517	ENSG00000069667	RORA	-0.14	0.027798453	0.82
11:111156836:T:C	rs3087967	111156836	ILMN_3237745	ENSG00000268654	MIMT1	-0.16	0.027805173	0.82
11:111156836:T:C	rs3087967	111156836	ILMN_1864813	ENSG00000248197	LINC00290	0.15	0.027818522	0.82
11:111156836:T:C	rs3087967	111156836	ILMN_1658709	ENSG00000091136	LAMB1	-0.11	0.02788094	0.82
11:111156836:T:C	rs3087967	111156836	ILMN_1784256	ENSG00000166503	HDGFRP3	0.09	0.027923476	0.82
11:111156836:T:C	rs3087967	111156836	ILMN_1841361	NA	NA	-0.16	0.027957494	0.82
11:111156836:T:C	rs3087967	111156836	ILMN_1685954	ENSG00000256269	HMBS	0.08	0.027968685	0.82
11:111156836:T:C	rs3087967	111156836	ILMN_1750518	ENSG00000183684	ALYREF	0.08	0.027987613	0.82
11:111156836:T:C	rs3087967	111156836	ILMN_1715908	NA	NA	0.11	0.02802303	0.82
11:111156836:T:C	rs3087967	111156836	ILMN_1814631	ENSG00000163206	SMCP	-0.14	0.028029142	0.82
11:111156836:T:C	rs3087967	111156836	ILMN_3185429	ENSG00000237440	ZNF737	-0.14	0.028029577	0.82
11:111156836:T:C	rs3087967	111156836	ILMN_1668008	ENSG00000139899	CBLN3	-0.16	0.028050284	0.82
11:111156836:T:C	rs3087967	111156836	ILMN_3227086	ENSG00000265485	RP11-449D8.1	0.15	0.028076778	0.82
11:111156836:T:C	rs3087967	111156836	ILMN_1692733	ENSG00000198435	NRARP	-0.11	0.028087968	0.82
11:111156836:T:C	rs3087967	111156836	ILMN_1760020	NA	NA	-0.15	0.02809028	0.82
11:111156836:T:C	rs3087967	111156836	ILMN_3247813	ENSG00000185290	NUPR1L	-0.16	0.028097513	0.82
11:111156836:T:C	rs3087967	111156836	ILMN_1672148	NA	NA	0.1	0.028109625	0.82
11:111156836:T:C	rs3087967	111156836	ILMN_1775316	NA	NA	0.16	0.028121782	0.82
11:111156836:T:C	rs3087967	111156836	ILMN_1804384	ENSG00000169093	ASMTL	0.1	0.028136249	0.82
11:111156836:T:C	rs3087967	111156836	ILMN_2041327	ENSG00000116221	MRPL37	0.08	0.028192441	0.82
11:111156836:T:C	rs3087967	111156836	ILMN_1685467	ENSG00000186812	ZNF397	0.13	0.028232699	0.82
11:111156836:T:C	rs3087967	111156836	ILMN_2099528	ENSG00000186265	BTLA	0.12	0.02823632	0.82
11:111156836:T:C	rs3087967	111156836	ILMN_1675165	ENSG00000230510	PPP5D1	-0.16	0.028264658	0.82
11:111156836:T:C	rs3087967	111156836	ILMN_3214117	NA	NA	-0.16	0.028272128	0.82
11:111156836:T:C	rs3087967	111156836	ILMN_1679780	ENSG00000183571	PGPEP1L	-0.15	0.028304726	0.82
11:111156836:T:C	rs3087967	111156836	ILMN_1652931	ENSG00000228607	CLDN25	-0.16	0.028328114	0.82
11:111156836:T:C	rs3087967	111156836	ILMN_1811858	ENSG00000100181	TPTEP1	-0.16	0.02835806	0.82
11:111156836:T:C	rs3087967	111156836	ILMN_1682257	NA	NA	0.16	0.028361604	0.82
11:111156836:T:C	rs3087967	111156836	ILMN_1693538	ENSG00000163482	STK36	-0.1	0.028372965	0.82
11:111156836:T:C	rs3087967	111156836	ILMN_1718013	NA	NA	0.09	0.028385144	0.82
11:111156836:T:C	rs3087967	111156836	ILMN_3291484	ENSG00000214195	HMGN2P31	0.16	0.028386843	0.82
11:111156836:T:C	rs3087967	111156836	ILMN_1665873	ENSG00000151914	DST	-0.16	0.028597379	0.83
11:111156836:T:C	rs3087967	111156836	ILMN_2094856	ENSG00000164188	RANBP3L	0.16	0.028599427	0.83
11:111156836:T:C	rs3087967	111156836	ILMN_1749081	ENSG00000158321	AUTS2	0.11	0.028647136	0.83
11:111156836:T:C	rs3087967	111156836	ILMN_1688127	ENSG00000225185	RP11-481K9.4	-0.1	0.028648406	0.83
11:111156836:T:C	rs3087967	111156836	ILMN_1736180	ENSG00000165879	FRAT1	0.13	0.028675263	0.83
11:111156836:T:C	rs3087967	111156836	ILMN_1717639	ENSG00000142178	SIK1	-0.14	0.028692025	0.83
11:111156836:T:C	rs3087967	111156836	ILMN_3236160	ENSG00000109390,ENSG00000137463	MGARP,NDUFC1	-0.16	0.028752289	0.83
11:111156836:T:C	rs3087967	111156836	ILMN_1726554	ENSG00000136381	IREB2	0.12	0.028760666	0.83
11:111156836:T:C	rs3087967	111156836	ILMN_3299134	ENSG00000272812	RP5-855D21.3	-0.15	0.028795032	0.83
11:111156836:T:C	rs3087967	111156836	ILMN_1694220	NA	NA	0.15	0.028797958	0.83
11:111156836:T:C	rs3087967	111156836	ILMN_1908274	NA	NA	0.13	0.028819488	0.83
11:111156836:T:C	rs3087967	111156836	ILMN_1671619	ENSG00000188816	HMX2	0.15	0.02884154	0.83
11:111156836:T:C	rs3087967	111156836	ILMN_1781536	ENSG00000103876	FAH	0.1	0.028870707	0.83
11:111156836:T:C	rs3087967	111156836	ILMN_2383300	ENSG00000060656	PTPRU	-0.15	0.028924664	0.83
11:111156836:T:C	rs3087967	111156836	ILMN_1724194	ENSG00000215440,ENSG00000254995	NPEPL1,STX16-NPEPL1	-0.09	0.028990835	0.83
11:111156836:T:C	rs3087967	111156836	ILMN_1701347	ENSG00000151882	CCL28	-0.11	0.028996415	0.83
11:111156836:T:C	rs3087967	111156836	ILMN_1883432	NA	NA	-0.15	0.029036747	0.83
11:111156836:T:C	rs3087967	111156836	ILMN_2341548	ENSG00000167306	MYO5B	0.08	0.029061672	0.83
11:111156836:T:C	rs3087967	111156836	ILMN_1727041	ENSG00000182944	EWSR1	0.11	0.029094168	0.83
11:111156836:T:C	rs3087967	111156836	ILMN_1712066	ENSG00000110723	EXPH5	-0.11	0.029131697	0.83
11:111156836:T:C	rs3087967	111156836	ILMN_1772214	ENSG00000108255	CRYBA1	-0.16	0.029152962	0.83
11:111156836:T:C	rs3087967	111156836	ILMN_1754913	ENSG00000166359	WDR88	-0.15	0.029156999	0.83
11:111156836:T:C	rs3087967	111156836	ILMN_1660186	ENSG00000117614	SYF2	0.1	0.029183257	0.83
11:111156836:T:C	rs3087967	111156836	ILMN_1714700	ENSG00000071575	TRIB2	-0.1	0.029189226	0.83
11:111156836:T:C	rs3087967	111156836	ILMN_1716670	ENSG00000229137	RP11-101P17.11	0.16	0.029209509	0.83
11:111156836:T:C	rs3087967	111156836	ILMN_3286870	ENSG00000204652	RPS26P8	0.15	0.029271694	0.83
11:111156836:T:C	rs3087967	111156836	ILMN_1879879	NA	NA	0.15	0.029295852	0.83
11:111156836:T:C	rs3087967	111156836	ILMN_1654430	NA	NA	-0.16	0.029301475	0.83
11:111156836:T:C	rs3087967	111156836	ILMN_1683497	ENSG00000234602	MCIDAS	-0.16	0.029332176	0.83
11:111156836:T:C	rs3087967	111156836	ILMN_1765060	ENSG00000178974	FBXO34	-0.1	0.029356405	0.83
11:111156836:T:C	rs3087967	111156836	ILMN_1651717	ENSG00000173157	ADAMTS20	0.16	0.029418666	0.83
11:111156836:T:C	rs3087967	111156836	ILMN_1810992	NA	NA	0.1	0.029428123	0.83
11:111156836:T:C	rs3087967	111156836	ILMN_3238618	ENSG00000206120	EGFEM1P	0.12	0.029471596	0.83
11:111156836:T:C	rs3087967	111156836	ILMN_1751793	NA	NA	0.13	0.029526513	0.83
11:111156836:T:C	rs3087967	111156836	ILMN_1721629	ENSG00000175105	ZNF654	0.12	0.029535482	0.83
11:111156836:T:C	rs3087967	111156836	ILMN_1690371	ENSG00000174547	MRPL11	0.1	0.029540543	0.83
11:111156836:T:C	rs3087967	111156836	ILMN_1678409	ENSG00000243064	ABCC13	0.12	0.029552483	0.83
11:111156836:T:C	rs3087967	111156836	ILMN_2169089	ENSG00000166845	C18orf54	0.12	0.029590689	0.83
11:111156836:T:C	rs3087967	111156836	ILMN_1676440	NA	NA	-0.12	0.029656563	0.83
11:111156836:T:C	rs3087967	111156836	ILMN_1712289	ENSG00000237799	CICP11	-0.16	0.029739603	0.83
11:111156836:T:C	rs3087967	111156836	ILMN_1686553	ENSG00000108506	INTS2	0.1	0.029918487	0.84
11:111156836:T:C	rs3087967	111156836	ILMN_3200140	ENSG00000261040	CTD-2319I12.1	0.14	0.029921812	0.84
11:111156836:T:C	rs3087967	111156836	ILMN_1679524	NA	NA	-0.16	0.029926066	0.84
11:111156836:T:C	rs3087967	111156836	ILMN_1737992	ENSG00000095321	CRAT	0.1	0.029951823	0.84
11:111156836:T:C	rs3087967	111156836	ILMN_3298544	ENSG00000260689	HNRNPA3P11	-0.15	0.029958109	0.84
11:111156836:T:C	rs3087967	111156836	ILMN_2052373	ENSG00000124839	RAB17	-0.08	0.030040049	0.84
11:111156836:T:C	rs3087967	111156836	ILMN_2064606	ENSG00000167202	TBC1D2B	0.09	0.030040521	0.84
11:111156836:T:C	rs3087967	111156836	ILMN_1876203	ENSG00000242136	RP11-734K21.2	-0.15	0.03007514	0.84
11:111156836:T:C	rs3087967	111156836	ILMN_1704196	ENSG00000046604	DSG2	0.1	0.03011157	0.84
11:111156836:T:C	rs3087967	111156836	ILMN_1718863	ENSG00000135750	KCNK1	0.11	0.030123516	0.84
11:111156836:T:C	rs3087967	111156836	ILMN_1717468	ENSG00000162688	AGL	0.15	0.030180837	0.84
11:111156836:T:C	rs3087967	111156836	ILMN_1724424	ENSG00000167371,ENSG00000185928	PAGR1,PRRT2	-0.13	0.030200731	0.84
11:111156836:T:C	rs3087967	111156836	ILMN_1657571	ENSG00000198356	ASNA1	0.14	0.030202461	0.84
11:111156836:T:C	rs3087967	111156836	ILMN_2105539	ENSG00000111432	FZD10	0.16	0.030206942	0.84
11:111156836:T:C	rs3087967	111156836	ILMN_1720926	ENSG00000095261	PSMD5	0.12	0.030256746	0.84
11:111156836:T:C	rs3087967	111156836	ILMN_1775345	ENSG00000154548	SRSF12	-0.15	0.030323977	0.84
11:111156836:T:C	rs3087967	111156836	ILMN_1738058	ENSG00000100884	CPNE6	0.15	0.030414497	0.84
11:111156836:T:C	rs3087967	111156836	ILMN_2308338	ENSG00000104081	BMF	0.11	0.030414825	0.84
11:111156836:T:C	rs3087967	111156836	ILMN_1713031	ENSG00000104324	CPQ	0.09	0.030416768	0.84
11:111156836:T:C	rs3087967	111156836	ILMN_3254515	ENSG00000229743	LINC01159	-0.16	0.030421874	0.84
11:111156836:T:C	rs3087967	111156836	ILMN_1696189	ENSG00000169282	KCNAB1	0.15	0.030437131	0.84
11:111156836:T:C	rs3087967	111156836	ILMN_3221828	ENSG00000241889	RP11-435F17.3	0.09	0.030486849	0.84
11:111156836:T:C	rs3087967	111156836	ILMN_3243938	ENSG00000221301	AC116562.1	-0.15	0.030541644	0.84
11:111156836:T:C	rs3087967	111156836	ILMN_2339955	ENSG00000153234	NR4A2	-0.14	0.030553896	0.84
11:111156836:T:C	rs3087967	111156836	ILMN_1754378	ENSG00000234741	GAS5	0.14	0.030638856	0.84
11:111156836:T:C	rs3087967	111156836	ILMN_1718488	NA	NA	0.11	0.030745939	0.84
11:111156836:T:C	rs3087967	111156836	ILMN_1799969	ENSG00000143553	SNAPIN	0.11	0.03075445	0.84
11:111156836:T:C	rs3087967	111156836	ILMN_1797372	ENSG00000181744	C3orf58	0.09	0.030772576	0.84
11:111156836:T:C	rs3087967	111156836	ILMN_1665832	ENSG00000125968	ID1	-0.12	0.030799988	0.84
11:111156836:T:C	rs3087967	111156836	ILMN_2048478	ENSG00000146477	SLC22A3	-0.13	0.030820981	0.84
11:111156836:T:C	rs3087967	111156836	ILMN_2171023	ENSG00000108231	LGI1	0.12	0.030842105	0.84
11:111156836:T:C	rs3087967	111156836	ILMN_1656300	ENSG00000168546	GFRA2	0.11	0.030860037	0.84
11:111156836:T:C	rs3087967	111156836	ILMN_1699211	NA	NA	0.15	0.030865031	0.84
11:111156836:T:C	rs3087967	111156836	ILMN_3245020	ENSG00000181404	XXyac-YRM2039.2	0.12	0.030871016	0.84
11:111156836:T:C	rs3087967	111156836	ILMN_1680208	ENSG00000213885	RPL13AP7	-0.11	0.030885077	0.84
11:111156836:T:C	rs3087967	111156836	ILMN_1690096	ENSG00000131771	PPP1R1B	0.11	0.030891373	0.84
11:111156836:T:C	rs3087967	111156836	ILMN_1736217	ENSG00000177483	RBM44	0.16	0.030900694	0.84
11:111156836:T:C	rs3087967	111156836	ILMN_1691340	ENSG00000116161	CACYBP	-0.14	0.030941037	0.84
11:111156836:T:C	rs3087967	111156836	ILMN_3230260	ENSG00000232164	AC092669.3	0.14	0.030950432	0.84
11:111156836:T:C	rs3087967	111156836	ILMN_3199772	ENSG00000228446	AC073052.1	-0.15	0.030983479	0.84
11:111156836:T:C	rs3087967	111156836	ILMN_1687725	NA	NA	0.16	0.030997288	0.84
11:111156836:T:C	rs3087967	111156836	ILMN_1735229	NA	NA	0.16	0.031011248	0.84
11:111156836:T:C	rs3087967	111156836	ILMN_1721672	ENSG00000174946	GPR171	0.15	0.031028856	0.84
11:111156836:T:C	rs3087967	111156836	ILMN_3272436	ENSG00000251364	CTD-2516F10.2	-0.15	0.03103917	0.84
11:111156836:T:C	rs3087967	111156836	ILMN_1719403	ENSG00000173171	MTX1	0.09	0.031064884	0.84
11:111156836:T:C	rs3087967	111156836	ILMN_1756755	ENSG00000169783	LINGO1	-0.14	0.031081858	0.84
11:111156836:T:C	rs3087967	111156836	ILMN_2140342	ENSG00000176155	CCDC57	0.14	0.031095942	0.84
11:111156836:T:C	rs3087967	111156836	ILMN_2405305	ENSG00000133794	ARNTL	0.13	0.031096669	0.84
11:111156836:T:C	rs3087967	111156836	ILMN_3251298	ENSG00000185875	THNSL1	0.11	0.031206714	0.84
11:111156836:T:C	rs3087967	111156836	ILMN_3226405	ENSG00000204513	PRAMEF11	0.15	0.031229738	0.84
11:111156836:T:C	rs3087967	111156836	ILMN_1658920	ENSG00000175471	MCTP1	-0.16	0.031257516	0.84
11:111156836:T:C	rs3087967	111156836	ILMN_3251516	ENSG00000140950	TLDC1	0.14	0.031280835	0.84
11:111156836:T:C	rs3087967	111156836	ILMN_3241598	ENSG00000226624	CTA-351J1.1	-0.15	0.031281479	0.84
11:111156836:T:C	rs3087967	111156836	ILMN_3235867	NA	NA	-0.15	0.031282021	0.84
11:111156836:T:C	rs3087967	111156836	ILMN_1697117	ENSG00000112592	TBP	-0.11	0.031327125	0.84
11:111156836:T:C	rs3087967	111156836	ILMN_1695945	ENSG00000134138	MEIS2	0.09	0.031352425	0.84
11:111156836:T:C	rs3087967	111156836	ILMN_1806845	ENSG00000214160	ALG3	-0.13	0.031353594	0.84
11:111156836:T:C	rs3087967	111156836	ILMN_2147517	NA	NA	0.09	0.031358614	0.84
11:111156836:T:C	rs3087967	111156836	ILMN_2337974	ENSG00000171033	PKIA	0.11	0.03138818	0.84
11:111156836:T:C	rs3087967	111156836	ILMN_2380938	ENSG00000011347	SYT7	-0.1	0.0314052	0.84
11:111156836:T:C	rs3087967	111156836	ILMN_1685043	ENSG00000160870	CYP3A7	0.14	0.031431755	0.84
11:111156836:T:C	rs3087967	111156836	ILMN_3301300	ENSG00000245729,ENSG00000249159	RP11-480D4.1,RP11-480D4.2	-0.16	0.031445432	0.84
11:111156836:T:C	rs3087967	111156836	ILMN_1679666	ENSG00000161055	SCGB3A1	-0.15	0.031446658	0.84
11:111156836:T:C	rs3087967	111156836	ILMN_1677954	ENSG00000176230	OR4K17	0.16	0.031468105	0.84
11:111156836:T:C	rs3087967	111156836	ILMN_3245297	ENSG00000150556	LYPD6B	0.11	0.031510694	0.84
11:111156836:T:C	rs3087967	111156836	ILMN_1789653	NA	NA	-0.07	0.031523267	0.84
11:111156836:T:C	rs3087967	111156836	ILMN_1769912	ENSG00000169484	OR4K14	0.16	0.031550262	0.84
11:111156836:T:C	rs3087967	111156836	ILMN_2375184	ENSG00000197085	NPSR1-AS1	-0.15	0.031580846	0.84
11:111156836:T:C	rs3087967	111156836	ILMN_1830064	NA	NA	-0.15	0.031594804	0.84
11:111156836:T:C	rs3087967	111156836	ILMN_1659495	ENSG00000112339	HBS1L	-0.15	0.031638493	0.84
11:111156836:T:C	rs3087967	111156836	ILMN_2253065	ENSG00000246705	H2AFJ	0.09	0.031649478	0.84
11:111156836:T:C	rs3087967	111156836	ILMN_1774312	ENSG00000173141	MRP63	0.14	0.031679928	0.84
11:111156836:T:C	rs3087967	111156836	ILMN_2210581	ENSG00000149541	B3GAT3	0.11	0.031722659	0.84
11:111156836:T:C	rs3087967	111156836	ILMN_1703013	ENSG00000184967	NOC4L	0.13	0.031753163	0.84
11:111156836:T:C	rs3087967	111156836	ILMN_1793621	ENSG00000155256	ZFYVE27	0.15	0.031768077	0.84
11:111156836:T:C	rs3087967	111156836	ILMN_3249477	ENSG00000133063	CHIT1	0.15	0.031848479	0.84
11:111156836:T:C	rs3087967	111156836	ILMN_1848863	ENSG00000141905	NFIC	-0.15	0.031852004	0.84
11:111156836:T:C	rs3087967	111156836	ILMN_1740345	ENSG00000151500	THYN1	0.11	0.031864019	0.84
11:111156836:T:C	rs3087967	111156836	ILMN_1657832	ENSG00000176933	TOB2P1	0.15	0.03188467	0.84
11:111156836:T:C	rs3087967	111156836	ILMN_1824858	NA	NA	0.15	0.031887427	0.84
11:111156836:T:C	rs3087967	111156836	ILMN_1651692	ENSG00000072786	STK10	-0.11	0.031888961	0.84
11:111156836:T:C	rs3087967	111156836	ILMN_1707286	ENSG00000121316	PLBD1	0.11	0.031905203	0.84
11:111156836:T:C	rs3087967	111156836	ILMN_1689357	ENSG00000163702	IL17RC	0.15	0.031924747	0.84
11:111156836:T:C	rs3087967	111156836	ILMN_3224815	ENSG00000238072	RP11-305M3.2	-0.15	0.031931018	0.84
11:111156836:T:C	rs3087967	111156836	ILMN_1908074	ENSG00000250244	CTB-49A3.4	0.15	0.031955792	0.84
11:111156836:T:C	rs3087967	111156836	ILMN_2166275	ENSG00000185269	NOTUM	-0.15	0.031977243	0.84
11:111156836:T:C	rs3087967	111156836	ILMN_3232254	NA	NA	0.15	0.031995746	0.84
11:111156836:T:C	rs3087967	111156836	ILMN_2334205	ENSG00000186871	ERCC6L	-0.12	0.032001907	0.84
11:111156836:T:C	rs3087967	111156836	ILMN_1675776	ENSG00000101489	CELF4	-0.15	0.032056593	0.84
11:111156836:T:C	rs3087967	111156836	ILMN_1684802	ENSG00000148835	TAF5	0.1	0.032073735	0.84
11:111156836:T:C	rs3087967	111156836	ILMN_1698909	ENSG00000253781	ZNF317P1	0.15	0.032081599	0.84
11:111156836:T:C	rs3087967	111156836	ILMN_2297161	NA	NA	-0.13	0.032092899	0.84
11:111156836:T:C	rs3087967	111156836	ILMN_1803846	ENSG00000173812	EIF1	-0.12	0.032124136	0.84
11:111156836:T:C	rs3087967	111156836	ILMN_1776653	ENSG00000047634	SCML1	-0.11	0.032159197	0.84
11:111156836:T:C	rs3087967	111156836	ILMN_1680320	ENSG00000168505	GBX2	0.15	0.032256109	0.84
11:111156836:T:C	rs3087967	111156836	ILMN_3290635	NA	NA	-0.15	0.032285443	0.84
11:111156836:T:C	rs3087967	111156836	ILMN_1803714	ENSG00000137674	MMP20	0.15	0.032299323	0.84
11:111156836:T:C	rs3087967	111156836	ILMN_1793959	ENSG00000159322	ADPGK	-0.09	0.032323379	0.84
11:111156836:T:C	rs3087967	111156836	ILMN_1727825	NA	NA	0.15	0.032338103	0.84
11:111156836:T:C	rs3087967	111156836	ILMN_1787063	ENSG00000228919	AC097381.1	0.15	0.032423914	0.84
11:111156836:T:C	rs3087967	111156836	ILMN_1886604	NA	NA	0.15	0.032459743	0.84
11:111156836:T:C	rs3087967	111156836	ILMN_2132161	ENSG00000121621	KIF18A	0.12	0.032469495	0.84
11:111156836:T:C	rs3087967	111156836	ILMN_1694734	ENSG00000079102	RUNX1T1	-0.15	0.032472278	0.84
11:111156836:T:C	rs3087967	111156836	ILMN_1709312	NA	NA	-0.15	0.032504891	0.84
11:111156836:T:C	rs3087967	111156836	ILMN_1712707	ENSG00000127220	ABHD8	0.12	0.032529174	0.84
11:111156836:T:C	rs3087967	111156836	ILMN_2116075	ENSG00000167112	TRUB2	0.1	0.032545297	0.84
11:111156836:T:C	rs3087967	111156836	ILMN_1698367	ENSG00000066294	CD84	0.11	0.032576944	0.84
11:111156836:T:C	rs3087967	111156836	ILMN_3257342	ENSG00000205786	AC002511.1	-0.15	0.032580708	0.84
11:111156836:T:C	rs3087967	111156836	ILMN_1747924	NA	NA	-0.14	0.032604172	0.84
11:111156836:T:C	rs3087967	111156836	ILMN_3232869	NA	NA	0.15	0.032702678	0.84
11:111156836:T:C	rs3087967	111156836	ILMN_2357062	NA	NA	0.14	0.032744192	0.84
11:111156836:T:C	rs3087967	111156836	ILMN_1657332	ENSG00000175602	CCDC85B	0.14	0.032765765	0.84
11:111156836:T:C	rs3087967	111156836	ILMN_3178471	ENSG00000144488	ESPNL	-0.16	0.032766193	0.84
11:111156836:T:C	rs3087967	111156836	ILMN_1752867	ENSG00000127366	TAS2R5	0.14	0.03277088	0.84
11:111156836:T:C	rs3087967	111156836	ILMN_3297885	ENSG00000238081	RP4-620F22.3	-0.15	0.032810564	0.84
11:111156836:T:C	rs3087967	111156836	ILMN_1722948	NA	NA	0.15	0.032815217	0.84
11:111156836:T:C	rs3087967	111156836	ILMN_3231554	ENSG00000206356	RP11-93O17.2	-0.15	0.032874312	0.84
11:111156836:T:C	rs3087967	111156836	ILMN_1686392	ENSG00000151779	NBAS	0.12	0.032899916	0.84
11:111156836:T:C	rs3087967	111156836	ILMN_1898268	ENSG00000176882	RP11-432M24.4	-0.15	0.032916293	0.84
11:111156836:T:C	rs3087967	111156836	ILMN_1784584	ENSG00000135249	RINT1	-0.12	0.032933774	0.84
11:111156836:T:C	rs3087967	111156836	ILMN_3243616	ENSG00000232803	RP11-93B14.5	0.15	0.032973954	0.84
11:111156836:T:C	rs3087967	111156836	ILMN_1794470	ENSG00000185722	ANKFY1	0.09	0.032992968	0.84
11:111156836:T:C	rs3087967	111156836	ILMN_2162253	ENSG00000109255	NMU	0.13	0.033022799	0.84
11:111156836:T:C	rs3087967	111156836	ILMN_2208455	ENSG00000100523	DDHD1	-0.15	0.03302992	0.84
11:111156836:T:C	rs3087967	111156836	ILMN_1672295	ENSG00000163874	ZC3H12A	-0.12	0.033032661	0.84
11:111156836:T:C	rs3087967	111156836	ILMN_1755657	ENSG00000105538	RASIP1	-0.1	0.033140243	0.84
11:111156836:T:C	rs3087967	111156836	ILMN_1801536	ENSG00000227208	LINC00552	0.15	0.033192044	0.85
11:111156836:T:C	rs3087967	111156836	ILMN_1681777	ENSG00000146950	SHROOM2	0.13	0.033225798	0.85
11:111156836:T:C	rs3087967	111156836	ILMN_1801664	ENSG00000161980	POLR3K	0.1	0.033263976	0.85
11:111156836:T:C	rs3087967	111156836	ILMN_2233256	ENSG00000198182	ZNF607	0.14	0.03330226	0.85
11:111156836:T:C	rs3087967	111156836	ILMN_2356632	ENSG00000071051	NCK2	0.12	0.03335783	0.85
11:111156836:T:C	rs3087967	111156836	ILMN_1765767	ENSG00000161533	ACOX1	-0.12	0.033399762	0.85
11:111156836:T:C	rs3087967	111156836	ILMN_1792679	ENSG00000161638	ITGA5	-0.1	0.033500336	0.85
11:111156836:T:C	rs3087967	111156836	ILMN_1789639	ENSG00000122176	FMOD	-0.11	0.033518584	0.85
11:111156836:T:C	rs3087967	111156836	ILMN_2406106	ENSG00000165995	CACNB2	-0.12	0.033540999	0.85
11:111156836:T:C	rs3087967	111156836	ILMN_1795018	ENSG00000127529	OR7C2	-0.14	0.03354511	0.85
11:111156836:T:C	rs3087967	111156836	ILMN_1725791	ENSG00000165996	PTPLA	0.12	0.033560661	0.85
11:111156836:T:C	rs3087967	111156836	ILMN_1656386	ENSG00000150961	SEC24D	-0.08	0.033586023	0.85
11:111156836:T:C	rs3087967	111156836	ILMN_3250902	NA	NA	0.15	0.033621134	0.85
11:111156836:T:C	rs3087967	111156836	ILMN_1687655	ENSG00000132323	ILKAP	0.15	0.03371068	0.85
11:111156836:T:C	rs3087967	111156836	ILMN_1742001	ENSG00000117281	CD160	0.12	0.033713861	0.85
11:111156836:T:C	rs3087967	111156836	ILMN_1722054	ENSG00000176248	ANAPC2	0.15	0.033714571	0.85
11:111156836:T:C	rs3087967	111156836	ILMN_1738116	ENSG00000183160	TMEM119	-0.1	0.03377368	0.85
11:111156836:T:C	rs3087967	111156836	ILMN_1778077	ENSG00000007952	NOX1	-0.12	0.033780518	0.85
11:111156836:T:C	rs3087967	111156836	ILMN_1657803	ENSG00000000971	CFH	0.11	0.033798569	0.85
11:111156836:T:C	rs3087967	111156836	ILMN_1784678	ENSG00000185630	PBX1	-0.12	0.033826299	0.85
11:111156836:T:C	rs3087967	111156836	ILMN_3178368	NA	NA	0.15	0.033840944	0.85
11:111156836:T:C	rs3087967	111156836	ILMN_2192072	ENSG00000137673	MMP7	-0.14	0.033851183	0.85
11:111156836:T:C	rs3087967	111156836	ILMN_1895548	NA	NA	0.14	0.033856555	0.85
11:111156836:T:C	rs3087967	111156836	ILMN_2406043	ENSG00000115561	CHMP3	0.11	0.033929807	0.85
11:111156836:T:C	rs3087967	111156836	ILMN_1775762	ENSG00000114353	GNAI2	0.06	0.033940654	0.85
11:111156836:T:C	rs3087967	111156836	ILMN_1864558	ENSG00000236378	RP11-394G3.2	-0.15	0.033972904	0.85
11:111156836:T:C	rs3087967	111156836	ILMN_1666633	ENSG00000263327	TAPT1-AS1	0.11	0.034014872	0.85
11:111156836:T:C	rs3087967	111156836	ILMN_2155516	ENSG00000151576	QTRTD1	-0.11	0.034086637	0.85
11:111156836:T:C	rs3087967	111156836	ILMN_2384139	NA	NA	0.14	0.034089939	0.85
11:111156836:T:C	rs3087967	111156836	ILMN_2405254	ENSG00000141738	GRB7	0.1	0.034097032	0.85
11:111156836:T:C	rs3087967	111156836	ILMN_1652787	ENSG00000155629	PIK3AP1	0.09	0.034134677	0.85
11:111156836:T:C	rs3087967	111156836	ILMN_2354515	ENSG00000178057	NDUFAF3	0.1	0.034187902	0.85
11:111156836:T:C	rs3087967	111156836	ILMN_1763875	ENSG00000204574	ABCF1	-0.1	0.034193196	0.85
11:111156836:T:C	rs3087967	111156836	ILMN_1766079	ENSG00000198203	SULT1C2	0.13	0.034195347	0.85
11:111156836:T:C	rs3087967	111156836	ILMN_1808721	NA	NA	-0.15	0.034201907	0.85
11:111156836:T:C	rs3087967	111156836	ILMN_1769329	ENSG00000260776	RP11-114H24.2	-0.15	0.034253108	0.85
11:111156836:T:C	rs3087967	111156836	ILMN_1793203	ENSG00000100335	MIEF1	0.11	0.034272833	0.85
11:111156836:T:C	rs3087967	111156836	ILMN_1764721	ENSG00000161016	RPL8	-0.12	0.034285325	0.85
11:111156836:T:C	rs3087967	111156836	ILMN_1909990	NA	NA	-0.15	0.034306309	0.85
11:111156836:T:C	rs3087967	111156836	ILMN_2400940	ENSG00000185513	L3MBTL1	-0.13	0.034319529	0.85
11:111156836:T:C	rs3087967	111156836	ILMN_1670245	ENSG00000109787	KLF3	-0.15	0.034377102	0.85
11:111156836:T:C	rs3087967	111156836	ILMN_1862737	NA	NA	0.13	0.034429916	0.85
11:111156836:T:C	rs3087967	111156836	ILMN_2400874	ENSG00000142186	SCYL1	0.1	0.034451404	0.85
11:111156836:T:C	rs3087967	111156836	ILMN_1688683	NA	NA	0.15	0.034458888	0.85
11:111156836:T:C	rs3087967	111156836	ILMN_2169839	ENSG00000169714	CNBP	0.08	0.034459317	0.85
11:111156836:T:C	rs3087967	111156836	ILMN_2117904	ENSG00000165512	ZNF22	0.09	0.034471455	0.85
11:111156836:T:C	rs3087967	111156836	ILMN_1712515	ENSG00000118689	FOXO3	0.15	0.034479599	0.85
11:111156836:T:C	rs3087967	111156836	ILMN_1762810	ENSG00000115598	IL1RL2	-0.15	0.034510563	0.85
11:111156836:T:C	rs3087967	111156836	ILMN_1651254	ENSG00000145012	LPP	0.1	0.034519001	0.85
11:111156836:T:C	rs3087967	111156836	ILMN_3290177	ENSG00000232780	RP5-871G17.5	0.14	0.034588535	0.85
11:111156836:T:C	rs3087967	111156836	ILMN_1656364	ENSG00000102043,ENSG00000198881	ASB12,MTMR8	0.13	0.034618177	0.85
11:111156836:T:C	rs3087967	111156836	ILMN_3199737	ENSG00000242100	RPL9P32	-0.08	0.03464356	0.85
11:111156836:T:C	rs3087967	111156836	ILMN_1771268	ENSG00000185963	BICD2	-0.15	0.034683569	0.85
11:111156836:T:C	rs3087967	111156836	ILMN_2219867	ENSG00000171431	KRT20	0.08	0.034713547	0.85
11:111156836:T:C	rs3087967	111156836	ILMN_3300891	ENSG00000259895	RP11-715J22.2	-0.12	0.034714675	0.85
11:111156836:T:C	rs3087967	111156836	ILMN_1680844	NA	NA	-0.15	0.034715628	0.85
11:111156836:T:C	rs3087967	111156836	ILMN_1705685	ENSG00000143995	MEIS1	0.11	0.034729174	0.85
11:111156836:T:C	rs3087967	111156836	ILMN_1742775	ENSG00000186187	ZNRF1	0.15	0.03476386	0.85
11:111156836:T:C	rs3087967	111156836	ILMN_1685472	ENSG00000176204	LRRTM4	0.15	0.034767638	0.85
11:111156836:T:C	rs3087967	111156836	ILMN_2321720	ENSG00000003400	CASP10	-0.14	0.034791422	0.85
11:111156836:T:C	rs3087967	111156836	ILMN_1719579	ENSG00000237075	RP11-497H16.2	-0.12	0.034835545	0.85
11:111156836:T:C	rs3087967	111156836	ILMN_1656676	ENSG00000162378	ZYG11B	0.1	0.034920881	0.85
11:111156836:T:C	rs3087967	111156836	ILMN_1805765	ENSG00000164309	CMYA5	0.13	0.034927712	0.85
11:111156836:T:C	rs3087967	111156836	ILMN_1753182	ENSG00000101203	COL20A1	0.15	0.035003785	0.85
11:111156836:T:C	rs3087967	111156836	ILMN_1902635	NA	NA	-0.15	0.03502863	0.85
11:111156836:T:C	rs3087967	111156836	ILMN_3237850	ENSG00000205765	C5orf51	-0.12	0.035086424	0.85
11:111156836:T:C	rs3087967	111156836	ILMN_3246953	ENSG00000137200	CMTR1	-0.11	0.035088406	0.85
11:111156836:T:C	rs3087967	111156836	ILMN_1801467	ENSG00000182450	KCNK4	0.14	0.03510876	0.85
11:111156836:T:C	rs3087967	111156836	ILMN_1687442	ENSG00000154310	TNIK	-0.11	0.035116096	0.85
11:111156836:T:C	rs3087967	111156836	ILMN_1655196	ENSG00000228903	RASA4CP	-0.15	0.035128406	0.85
11:111156836:T:C	rs3087967	111156836	ILMN_1707551	ENSG00000183077	AFMID	0.14	0.035132087	0.85
11:111156836:T:C	rs3087967	111156836	ILMN_1737398	ENSG00000074696	PTPLAD1	0.1	0.035137987	0.85
11:111156836:T:C	rs3087967	111156836	ILMN_1791796	ENSG00000156103	MMP16	0.15	0.035144038	0.85
11:111156836:T:C	rs3087967	111156836	ILMN_1717029	ENSG00000188011	CXXC11	0.15	0.03515476	0.85
11:111156836:T:C	rs3087967	111156836	ILMN_2094776	ENSG00000163660	CCNL1	-0.1	0.035159601	0.85
11:111156836:T:C	rs3087967	111156836	ILMN_2261122	ENSG00000160211	G6PD	0.14	0.035177663	0.85
11:111156836:T:C	rs3087967	111156836	ILMN_1783304	ENSG00000069849	ATP1B3	0.08	0.035215496	0.85
11:111156836:T:C	rs3087967	111156836	ILMN_2388190	NA	NA	-0.12	0.035337888	0.85
11:111156836:T:C	rs3087967	111156836	ILMN_3289307	ENSG00000231588	RP11-50E11.2	0.14	0.035359146	0.85
11:111156836:T:C	rs3087967	111156836	ILMN_2134555	ENSG00000136636	KCTD3	-0.1	0.035392553	0.85
11:111156836:T:C	rs3087967	111156836	ILMN_1737170	ENSG00000177731	FLII	0.11	0.035416433	0.85
11:111156836:T:C	rs3087967	111156836	ILMN_1775011	ENSG00000115761	NOL10	-0.11	0.035434257	0.85
11:111156836:T:C	rs3087967	111156836	ILMN_1670506	ENSG00000101935	AMMECR1	-0.14	0.035454785	0.85
11:111156836:T:C	rs3087967	111156836	ILMN_2280911	ENSG00000006715	VPS41	-0.11	0.035469234	0.85
11:111156836:T:C	rs3087967	111156836	ILMN_2183389	ENSG00000162222	TTC9C	0.13	0.035469299	0.85
11:111156836:T:C	rs3087967	111156836	ILMN_1721876	ENSG00000035862	TIMP2	0.08	0.035497068	0.85
11:111156836:T:C	rs3087967	111156836	ILMN_1704627	ENSG00000231969	AC144449.1	0.15	0.035507049	0.85
11:111156836:T:C	rs3087967	111156836	ILMN_1835521	NA	NA	-0.15	0.035508911	0.85
11:111156836:T:C	rs3087967	111156836	ILMN_2400322	ENSG00000143479	DYRK3	-0.13	0.035519336	0.85
11:111156836:T:C	rs3087967	111156836	ILMN_1775182	ENSG00000104687	GSR	0.11	0.035540969	0.85
11:111156836:T:C	rs3087967	111156836	ILMN_2142752	ENSG00000111261	MANSC1	-0.1	0.035546838	0.85
11:111156836:T:C	rs3087967	111156836	ILMN_1771179	ENSG00000008283	CYB561	-0.11	0.03559804	0.85
11:111156836:T:C	rs3087967	111156836	ILMN_1693836	NA	NA	-0.12	0.035612677	0.85
11:111156836:T:C	rs3087967	111156836	ILMN_3203774	ENSG00000185561	TLCD2	0.14	0.035705549	0.85
11:111156836:T:C	rs3087967	111156836	ILMN_2409520	ENSG00000053918	KCNQ1	0.11	0.035718753	0.85
11:111156836:T:C	rs3087967	111156836	ILMN_1754045	NA	NA	-0.11	0.035724101	0.85
11:111156836:T:C	rs3087967	111156836	ILMN_2342121	ENSG00000185627	PSMD13	0.13	0.035740045	0.85
11:111156836:T:C	rs3087967	111156836	ILMN_2123415	ENSG00000116985	BMP8B	0.1	0.035776083	0.85
11:111156836:T:C	rs3087967	111156836	ILMN_1661251	ENSG00000106304	SPAM1	-0.14	0.03578014	0.85
11:111156836:T:C	rs3087967	111156836	ILMN_1843259	NA	NA	-0.14	0.035791984	0.85
11:111156836:T:C	rs3087967	111156836	ILMN_1739886	NA	NA	0.13	0.035796535	0.85
11:111156836:T:C	rs3087967	111156836	ILMN_1867134	ENSG00000232671	RP11-126K1.2	-0.15	0.035860088	0.85
11:111156836:T:C	rs3087967	111156836	ILMN_1707339	ENSG00000154640	BTG3	0.1	0.035913049	0.85
11:111156836:T:C	rs3087967	111156836	ILMN_2367010	ENSG00000112414	GPR126	0.12	0.035924839	0.85
11:111156836:T:C	rs3087967	111156836	ILMN_1775823	ENSG00000186866	POFUT2	-0.11	0.035958265	0.85
11:111156836:T:C	rs3087967	111156836	ILMN_1674608	ENSG00000185087	FAM169B	0.15	0.03597839	0.85
11:111156836:T:C	rs3087967	111156836	ILMN_2160428	ENSG00000169306	IL1RAPL1	0.13	0.035986252	0.85
11:111156836:T:C	rs3087967	111156836	ILMN_1727723	ENSG00000009724	MASP2	0.15	0.0360223	0.85
11:111156836:T:C	rs3087967	111156836	ILMN_1671372	ENSG00000215264	RP1-84O15.1	0.1	0.036046972	0.85
11:111156836:T:C	rs3087967	111156836	ILMN_1743499	ENSG00000004142	POLDIP2	0.12	0.036055164	0.85
11:111156836:T:C	rs3087967	111156836	ILMN_3227031	ENSG00000214782	MS4A18	0.15	0.03607023	0.85
11:111156836:T:C	rs3087967	111156836	ILMN_1797408	ENSG00000189134	NKAPL	-0.15	0.036096955	0.85
11:111156836:T:C	rs3087967	111156836	ILMN_1660793	ENSG00000162073	PAQR4	0.08	0.036103915	0.85
11:111156836:T:C	rs3087967	111156836	ILMN_1696318	ENSG00000116044,ENSG00000213963	AC074286.1,NFE2L2	0.14	0.036123475	0.85
11:111156836:T:C	rs3087967	111156836	ILMN_1736888	ENSG00000152700	SAR1B	0.08	0.036124855	0.85
11:111156836:T:C	rs3087967	111156836	ILMN_1730984	ENSG00000258817	OR4C13	-0.15	0.036134114	0.85
11:111156836:T:C	rs3087967	111156836	ILMN_1779144	ENSG00000188393	CLEC2A	0.15	0.036161217	0.85
11:111156836:T:C	rs3087967	111156836	ILMN_2210934	ENSG00000151623	NR3C2	-0.08	0.036163455	0.85
11:111156836:T:C	rs3087967	111156836	ILMN_1707717	ENSG00000164929	BAALC	0.15	0.036174694	0.85
11:111156836:T:C	rs3087967	111156836	ILMN_1801680	NA	NA	-0.15	0.036183074	0.85
11:111156836:T:C	rs3087967	111156836	ILMN_1731233	ENSG00000100450	GZMH	0.13	0.036191356	0.85
11:111156836:T:C	rs3087967	111156836	ILMN_1791728	ENSG00000148339	SLC25A25	-0.11	0.036193609	0.85
11:111156836:T:C	rs3087967	111156836	ILMN_1696048	ENSG00000102802	MEDAG	-0.13	0.036206862	0.85
11:111156836:T:C	rs3087967	111156836	ILMN_1664560	ENSG00000157540	DYRK1A	-0.1	0.036258804	0.85
11:111156836:T:C	rs3087967	111156836	ILMN_3225843	ENSG00000213344	PCNPP3	0.11	0.036275502	0.85
11:111156836:T:C	rs3087967	111156836	ILMN_1770803	ENSG00000140299	BNIP2	-0.1	0.036280315	0.85
11:111156836:T:C	rs3087967	111156836	ILMN_1881538	NA	NA	0.15	0.036303134	0.85
11:111156836:T:C	rs3087967	111156836	ILMN_1691833	ENSG00000211781	TRAV7	0.15	0.036347254	0.85
11:111156836:T:C	rs3087967	111156836	ILMN_1693530	ENSG00000221826	PSG3	0.15	0.036360266	0.85
11:111156836:T:C	rs3087967	111156836	ILMN_1674580	ENSG00000152503	TRIM36	-0.14	0.036379386	0.85
11:111156836:T:C	rs3087967	111156836	ILMN_1745034	ENSG00000110911	SLC11A2	0.12	0.036383754	0.85
11:111156836:T:C	rs3087967	111156836	ILMN_3284424	NA	NA	-0.15	0.036399825	0.85
11:111156836:T:C	rs3087967	111156836	ILMN_1724738	ENSG00000106327	TFR2	-0.15	0.036415567	0.85
11:111156836:T:C	rs3087967	111156836	ILMN_1797813	ENSG00000178691	SUZ12	0.11	0.036505309	0.85
11:111156836:T:C	rs3087967	111156836	ILMN_1668411	ENSG00000115641	FHL2	-0.1	0.036564245	0.85
11:111156836:T:C	rs3087967	111156836	ILMN_2196078	ENSG00000162739	SLAMF6	0.09	0.036566934	0.85
11:111156836:T:C	rs3087967	111156836	ILMN_1828337	NA	NA	0.15	0.036598984	0.85
11:111156836:T:C	rs3087967	111156836	ILMN_3282245	ENSG00000214941	ZSWIM7	-0.14	0.036633921	0.85
11:111156836:T:C	rs3087967	111156836	ILMN_1732149	ENSG00000167580	AQP2	-0.15	0.036656126	0.85
11:111156836:T:C	rs3087967	111156836	ILMN_1716461	ENSG00000153902	LGI4	0.13	0.036658996	0.85
11:111156836:T:C	rs3087967	111156836	ILMN_1781758	NA	NA	0.15	0.036666282	0.85
11:111156836:T:C	rs3087967	111156836	ILMN_1741346	ENSG00000182580	EPHB3	-0.11	0.036730258	0.85
11:111156836:T:C	rs3087967	111156836	ILMN_3180409	ENSG00000143740	SNAP47	-0.13	0.03673283	0.85
11:111156836:T:C	rs3087967	111156836	ILMN_3277072	ENSG00000261360	CTD-2165H16.4	0.12	0.036790881	0.85
11:111156836:T:C	rs3087967	111156836	ILMN_2050255	ENSG00000198276	UCKL1	0.09	0.036829304	0.85
11:111156836:T:C	rs3087967	111156836	ILMN_2326737	ENSG00000084072	PPIE	0.1	0.036920728	0.85
11:111156836:T:C	rs3087967	111156836	ILMN_1781285	ENSG00000120129	DUSP1	-0.13	0.036958756	0.85
11:111156836:T:C	rs3087967	111156836	ILMN_2257432	ENSG00000051180	RAD51	0.12	0.037026866	0.85
11:111156836:T:C	rs3087967	111156836	ILMN_1775739	ENSG00000101542	CDH20	0.14	0.037033667	0.85
11:111156836:T:C	rs3087967	111156836	ILMN_1709091	ENSG00000165621	OXGR1	-0.12	0.037040596	0.85
11:111156836:T:C	rs3087967	111156836	ILMN_1679417	ENSG00000151461	UPF2	0.14	0.037049067	0.85
11:111156836:T:C	rs3087967	111156836	ILMN_1703678	ENSG00000260357	DNM1P34	-0.15	0.037050903	0.85
11:111156836:T:C	rs3087967	111156836	ILMN_2174437	ENSG00000187288	CIDEC	0.1	0.037064269	0.85
11:111156836:T:C	rs3087967	111156836	ILMN_1738401	ENSG00000054598	FOXC1	-0.11	0.037086349	0.85
11:111156836:T:C	rs3087967	111156836	ILMN_2091978	ENSG00000150893	FREM2	-0.15	0.037100303	0.85
11:111156836:T:C	rs3087967	111156836	ILMN_2067269	ENSG00000122707	RECK	0.08	0.037143667	0.85
11:111156836:T:C	rs3087967	111156836	ILMN_2238640	ENSG00000080298	RFX3	0.15	0.037190555	0.85
11:111156836:T:C	rs3087967	111156836	ILMN_1720529	ENSG00000158161	EYA3	0.15	0.037278453	0.85
11:111156836:T:C	rs3087967	111156836	ILMN_1781996	ENSG00000198585	NUDT16	-0.13	0.037297213	0.85
11:111156836:T:C	rs3087967	111156836	ILMN_1765451	ENSG00000081026	MAGI3	-0.15	0.037300196	0.85
11:111156836:T:C	rs3087967	111156836	ILMN_1666332	ENSG00000178440	LINC00843	-0.11	0.037316893	0.85
11:111156836:T:C	rs3087967	111156836	ILMN_1784879	ENSG00000162947	AC007364.1	0.14	0.037319334	0.85
11:111156836:T:C	rs3087967	111156836	ILMN_1663716	ENSG00000148600	CDHR1	-0.08	0.037340275	0.85
11:111156836:T:C	rs3087967	111156836	ILMN_2340259	ENSG00000184588	PDE4B	-0.11	0.037355751	0.85
11:111156836:T:C	rs3087967	111156836	ILMN_3269076	NA	NA	0.15	0.037370524	0.85
11:111156836:T:C	rs3087967	111156836	ILMN_3272689	ENSG00000131446	MGAT1	0.15	0.037371956	0.85
11:111156836:T:C	rs3087967	111156836	ILMN_1795739	ENSG00000160588	MPZL3	-0.15	0.037477326	0.85
11:111156836:T:C	rs3087967	111156836	ILMN_1693119	ENSG00000150556	LYPD6B	0.1	0.037507298	0.85
11:111156836:T:C	rs3087967	111156836	ILMN_1677153	ENSG00000102076	OPN1LW	0.15	0.037525633	0.85
11:111156836:T:C	rs3087967	111156836	ILMN_1652085	ENSG00000124383	MPHOSPH10	-0.1	0.037534876	0.85
11:111156836:T:C	rs3087967	111156836	ILMN_1789372	NA	NA	-0.15	0.037574014	0.85
11:111156836:T:C	rs3087967	111156836	ILMN_3259174	NA	NA	-0.14	0.037686746	0.85
11:111156836:T:C	rs3087967	111156836	ILMN_1654864	ENSG00000162819	BROX	0.14	0.037707655	0.85
11:111156836:T:C	rs3087967	111156836	ILMN_1764410	ENSG00000138867	GUCD1	0.09	0.037727034	0.85
11:111156836:T:C	rs3087967	111156836	ILMN_1659610	ENSG00000105289	TJP3	0.07	0.037752328	0.85
11:111156836:T:C	rs3087967	111156836	ILMN_1665192	ENSG00000170917	NUDT6	0.09	0.037765214	0.85
11:111156836:T:C	rs3087967	111156836	ILMN_1693683	ENSG00000106244	PDAP1	-0.15	0.037787258	0.85
11:111156836:T:C	rs3087967	111156836	ILMN_1808485	NA	NA	-0.15	0.037831549	0.85
11:111156836:T:C	rs3087967	111156836	ILMN_1660021	ENSG00000105355	PLIN3	0.09	0.037840756	0.85
11:111156836:T:C	rs3087967	111156836	ILMN_1726359	ENSG00000089818	NECAP1	-0.11	0.037843225	0.85
11:111156836:T:C	rs3087967	111156836	ILMN_3237774	ENSG00000078124	ACER3	0.13	0.037865371	0.85
11:111156836:T:C	rs3087967	111156836	ILMN_1788498	ENSG00000075415	SLC25A3	-0.14	0.037916109	0.85
11:111156836:T:C	rs3087967	111156836	ILMN_1664186	ENSG00000171109	MFN1	0.11	0.0380236	0.86
11:111156836:T:C	rs3087967	111156836	ILMN_1787288	ENSG00000205643	CDPF1	0.15	0.0380308	0.86
11:111156836:T:C	rs3087967	111156836	ILMN_2145423	ENSG00000140543	DET1	0.12	0.038081173	0.86
11:111156836:T:C	rs3087967	111156836	ILMN_1808792	ENSG00000239382	ALKBH6	-0.11	0.038123152	0.86
11:111156836:T:C	rs3087967	111156836	ILMN_2376771	NA	NA	-0.15	0.038154071	0.86
11:111156836:T:C	rs3087967	111156836	ILMN_1737833	ENSG00000111676	ATN1	-0.1	0.038182543	0.86
11:111156836:T:C	rs3087967	111156836	ILMN_1743371	ENSG00000143994	ABHD1	0.14	0.038253461	0.86
11:111156836:T:C	rs3087967	111156836	ILMN_1797359	ENSG00000132256	TRIM5	0.14	0.038304299	0.86
11:111156836:T:C	rs3087967	111156836	ILMN_1719788	ENSG00000171989	LDHAL6B	0.15	0.038319314	0.86
11:111156836:T:C	rs3087967	111156836	ILMN_2225746	ENSG00000196544	C17orf59	0.12	0.038332975	0.86
11:111156836:T:C	rs3087967	111156836	ILMN_1690899	NA	NA	0.15	0.038342922	0.86
11:111156836:T:C	rs3087967	111156836	ILMN_1707968	ENSG00000144426	NBEAL1	-0.13	0.038350362	0.86
11:111156836:T:C	rs3087967	111156836	ILMN_1767388	ENSG00000197085	NPSR1-AS1	0.15	0.038351069	0.86
11:111156836:T:C	rs3087967	111156836	ILMN_1800733	ENSG00000109323	MANBA	-0.11	0.038370314	0.86
11:111156836:T:C	rs3087967	111156836	ILMN_1700477	NA	NA	0.09	0.038385118	0.86
11:111156836:T:C	rs3087967	111156836	ILMN_1670692	ENSG00000147145	LPAR4	0.13	0.03843593	0.86
11:111156836:T:C	rs3087967	111156836	ILMN_1778053	ENSG00000112473	SLC39A7	0.15	0.038445814	0.86
11:111156836:T:C	rs3087967	111156836	ILMN_3251672	ENSG00000046604	DSG2	0.08	0.038447627	0.86
11:111156836:T:C	rs3087967	111156836	ILMN_1699525	ENSG00000075142	SRI	-0.1	0.038466604	0.86
11:111156836:T:C	rs3087967	111156836	ILMN_2133038	ENSG00000145626	UGT3A1	-0.15	0.038478589	0.86
11:111156836:T:C	rs3087967	111156836	ILMN_1740146	ENSG00000123901	GPR83	0.15	0.038496014	0.86
11:111156836:T:C	rs3087967	111156836	ILMN_1725773	ENSG00000108176	DNAJC12	-0.12	0.038503618	0.86
11:111156836:T:C	rs3087967	111156836	ILMN_1654915	NA	NA	0.1	0.038544086	0.86
11:111156836:T:C	rs3087967	111156836	ILMN_3305788	NA	NA	-0.14	0.038599521	0.86
11:111156836:T:C	rs3087967	111156836	ILMN_1732296	ENSG00000117318	ID3	-0.12	0.038604126	0.86
11:111156836:T:C	rs3087967	111156836	ILMN_1797929	NA	NA	0.12	0.038657387	0.86
11:111156836:T:C	rs3087967	111156836	ILMN_1804448	ENSG00000153944	MSI2	0.11	0.038683195	0.86
11:111156836:T:C	rs3087967	111156836	ILMN_2086210	NA	NA	0.15	0.038694356	0.86
11:111156836:T:C	rs3087967	111156836	ILMN_1803977	ENSG00000141429	GALNT1	0.08	0.038711143	0.86
11:111156836:T:C	rs3087967	111156836	ILMN_1700340	ENSG00000161944	ASGR2	-0.15	0.038711859	0.86
11:111156836:T:C	rs3087967	111156836	ILMN_1763264	ENSG00000112651	MRPL2	-0.09	0.038718858	0.86
11:111156836:T:C	rs3087967	111156836	ILMN_1654072	ENSG00000006210	CX3CL1	-0.1	0.038728364	0.86
11:111156836:T:C	rs3087967	111156836	ILMN_1668052	ENSG00000125798	FOXA2	-0.1	0.03875876	0.86
11:111156836:T:C	rs3087967	111156836	ILMN_1748206	ENSG00000101331	CCM2L	0.1	0.038814691	0.86
11:111156836:T:C	rs3087967	111156836	ILMN_1799028	ENSG00000168785	TSPAN5	0.13	0.038815532	0.86
11:111156836:T:C	rs3087967	111156836	ILMN_1655163	ENSG00000102572	STK24	0.09	0.038912702	0.86
11:111156836:T:C	rs3087967	111156836	ILMN_1752658	ENSG00000064300	NGFR	0.14	0.038920784	0.86
11:111156836:T:C	rs3087967	111156836	ILMN_1815500	ENSG00000096433	ITPR3	0.09	0.038968458	0.86
11:111156836:T:C	rs3087967	111156836	ILMN_1748105	NA	NA	0.11	0.038977309	0.86
11:111156836:T:C	rs3087967	111156836	ILMN_1777537	NA	NA	0.15	0.038993565	0.86
11:111156836:T:C	rs3087967	111156836	ILMN_1900263	NA	NA	0.11	0.039047488	0.86
11:111156836:T:C	rs3087967	111156836	ILMN_3243982	ENSG00000143740	SNAP47	0.11	0.039058429	0.86
11:111156836:T:C	rs3087967	111156836	ILMN_1681492	ENSG00000166736	HTR3A	0.14	0.039118528	0.86
11:111156836:T:C	rs3087967	111156836	ILMN_2406410	ENSG00000005486	RHBDD2	0.09	0.039130656	0.86
11:111156836:T:C	rs3087967	111156836	ILMN_1849186	ENSG00000164684	ZNF704	-0.07	0.039138621	0.86
11:111156836:T:C	rs3087967	111156836	ILMN_2392274	ENSG00000085117	CD82	0.11	0.039197268	0.86
11:111156836:T:C	rs3087967	111156836	ILMN_1721392	ENSG00000139304	PTPRQ	-0.14	0.039207215	0.86
11:111156836:T:C	rs3087967	111156836	ILMN_1773193	NA	NA	0.15	0.039217583	0.86
11:111156836:T:C	rs3087967	111156836	ILMN_3237636	ENSG00000131797	CLUHP3	0.12	0.039224905	0.86
11:111156836:T:C	rs3087967	111156836	ILMN_2400219	ENSG00000075142	SRI	-0.11	0.039241406	0.86
11:111156836:T:C	rs3087967	111156836	ILMN_1794282	ENSG00000156113	KCNMA1	-0.12	0.039262886	0.86
11:111156836:T:C	rs3087967	111156836	ILMN_1903693	NA	NA	-0.14	0.039275911	0.86
11:111156836:T:C	rs3087967	111156836	ILMN_2161007	ENSG00000143458	GABPB2	0.1	0.039294871	0.86
11:111156836:T:C	rs3087967	111156836	ILMN_3258321	ENSG00000224543	SNRPGP15	-0.09	0.039299203	0.86
11:111156836:T:C	rs3087967	111156836	ILMN_1676955	ENSG00000105397	TYK2	-0.08	0.039359087	0.86
11:111156836:T:C	rs3087967	111156836	ILMN_1692674	ENSG00000140807	NKD1	-0.14	0.039367291	0.86
11:111156836:T:C	rs3087967	111156836	ILMN_1683179	ENSG00000166592	RRAD	0.14	0.03938539	0.86
11:111156836:T:C	rs3087967	111156836	ILMN_1701464	ENSG00000152443	ZNF776	0.12	0.039458419	0.86
11:111156836:T:C	rs3087967	111156836	ILMN_3311045	ENSG00000207798	MIR216A	-0.14	0.039491822	0.86
11:111156836:T:C	rs3087967	111156836	ILMN_2379920	ENSG00000137634	NXPE4	-0.11	0.039516569	0.86
11:111156836:T:C	rs3087967	111156836	ILMN_2365176	ENSG00000118514	ALDH8A1	-0.13	0.039693792	0.86
11:111156836:T:C	rs3087967	111156836	ILMN_3224758	ENSG00000127589	TUBBP1	-0.09	0.039713015	0.86
11:111156836:T:C	rs3087967	111156836	ILMN_1676899	ENSG00000163872	YEATS2	0.09	0.039740202	0.86
11:111156836:T:C	rs3087967	111156836	ILMN_1728331	ENSG00000142513	ACPT	0.13	0.039762481	0.86
11:111156836:T:C	rs3087967	111156836	ILMN_1741869	ENSG00000085433	WDR47	-0.1	0.03979192	0.86
11:111156836:T:C	rs3087967	111156836	ILMN_1808322	ENSG00000055208	TAB2	-0.13	0.039803171	0.86
11:111156836:T:C	rs3087967	111156836	ILMN_1715045	NA	NA	0.15	0.039813055	0.86
11:111156836:T:C	rs3087967	111156836	ILMN_1712405	ENSG00000248319	RP11-205M3.3	-0.13	0.039868841	0.86
11:111156836:T:C	rs3087967	111156836	ILMN_2414014	ENSG00000182872	RBM10	-0.09	0.039898415	0.86
11:111156836:T:C	rs3087967	111156836	ILMN_2065273	ENSG00000226306	NPY6R	0.12	0.039918553	0.86
11:111156836:T:C	rs3087967	111156836	ILMN_1747409	ENSG00000260549	MT1L	-0.14	0.039939059	0.86
11:111156836:T:C	rs3087967	111156836	ILMN_1795383	ENSG00000156990	RPUSD3	0.11	0.039959532	0.86
11:111156836:T:C	rs3087967	111156836	ILMN_1812557	ENSG00000108465	CDK5RAP3	-0.09	0.039962813	0.86
11:111156836:T:C	rs3087967	111156836	ILMN_1720158	ENSG00000157557	ETS2	-0.12	0.039995542	0.86
11:111156836:T:C	rs3087967	111156836	ILMN_1670895	ENSG00000010244	ZNF207	0.09	0.040010829	0.86
11:111156836:T:C	rs3087967	111156836	ILMN_1709050	ENSG00000109944	C11orf63	0.15	0.040015948	0.86
11:111156836:T:C	rs3087967	111156836	ILMN_2098616	ENSG00000177721	ANXA2R	0.09	0.040026442	0.86
11:111156836:T:C	rs3087967	111156836	ILMN_3310910	ENSG00000226380	MIR29A	0.15	0.040059938	0.86
11:111156836:T:C	rs3087967	111156836	ILMN_1713450	NA	NA	-0.08	0.040125198	0.86
11:111156836:T:C	rs3087967	111156836	ILMN_3305055	ENSG00000073282	TP63	-0.13	0.040155392	0.86
11:111156836:T:C	rs3087967	111156836	ILMN_1794621	ENSG00000181234	TMEM132C	-0.15	0.040206388	0.86
11:111156836:T:C	rs3087967	111156836	ILMN_1711374	ENSG00000073670	ADAM11	0.15	0.040227033	0.86
11:111156836:T:C	rs3087967	111156836	ILMN_2091375	ENSG00000172086	KRCC1	0.09	0.040243525	0.86
11:111156836:T:C	rs3087967	111156836	ILMN_1737817	ENSG00000131142	CCL25	0.14	0.04029977	0.86
11:111156836:T:C	rs3087967	111156836	ILMN_1756779	ENSG00000141367	CLTC	0.08	0.040308768	0.86
11:111156836:T:C	rs3087967	111156836	ILMN_1745688	NA	NA	-0.15	0.040316085	0.86
11:111156836:T:C	rs3087967	111156836	ILMN_1757504	ENSG00000172016	REG3A	-0.15	0.040343574	0.86
11:111156836:T:C	rs3087967	111156836	ILMN_2337880	ENSG00000158458	NRG2	0.14	0.040398466	0.86
11:111156836:T:C	rs3087967	111156836	ILMN_2397776	NA	NA	0.11	0.040401395	0.86
11:111156836:T:C	rs3087967	111156836	ILMN_1826637	NA	NA	0.15	0.040404934	0.86
11:111156836:T:C	rs3087967	111156836	ILMN_1768470	ENSG00000114867	EIF4G1	0.07	0.040419563	0.86
11:111156836:T:C	rs3087967	111156836	ILMN_3240287	ENSG00000172568	FNDC9	-0.15	0.040439088	0.86
11:111156836:T:C	rs3087967	111156836	ILMN_1764697	ENSG00000176227,ENSG00000271079	CTAGE15	-0.14	0.04050545	0.86
11:111156836:T:C	rs3087967	111156836	ILMN_2160209	NA	NA	0.07	0.040545339	0.86
11:111156836:T:C	rs3087967	111156836	ILMN_1699254	ENSG00000054690	PLEKHH1	-0.09	0.040551922	0.86
11:111156836:T:C	rs3087967	111156836	ILMN_1684554	ENSG00000084636	COL16A1	-0.09	0.0405816	0.86
11:111156836:T:C	rs3087967	111156836	ILMN_2096759	ENSG00000100519	PSMC6	0.1	0.040587023	0.86
11:111156836:T:C	rs3087967	111156836	ILMN_3176090	NA	NA	0.09	0.040609878	0.86
11:111156836:T:C	rs3087967	111156836	ILMN_2151818	ENSG00000100902,ENSG00000258790	KIAA0391,PSMA6	0.1	0.040614581	0.86
11:111156836:T:C	rs3087967	111156836	ILMN_1665293	ENSG00000181722	ZBTB20	0.15	0.040640443	0.86
11:111156836:T:C	rs3087967	111156836	ILMN_2410540	ENSG00000106144	CASP2	0.09	0.040640473	0.86
11:111156836:T:C	rs3087967	111156836	ILMN_3284069	ENSG00000204913	LRRC3C	0.14	0.040641446	0.86
11:111156836:T:C	rs3087967	111156836	ILMN_1664369	ENSG00000181192	DHTKD1	0.1	0.040672912	0.86
11:111156836:T:C	rs3087967	111156836	ILMN_1791002	ENSG00000145604	SKP2	-0.11	0.040685505	0.86
11:111156836:T:C	rs3087967	111156836	ILMN_1789457	ENSG00000204590	GNL1	-0.11	0.040725343	0.86
11:111156836:T:C	rs3087967	111156836	ILMN_1747241	ENSG00000163166	IWS1	-0.1	0.040767296	0.86
11:111156836:T:C	rs3087967	111156836	ILMN_1705403	ENSG00000167600	CYP2S1	0.1	0.040825242	0.86
11:111156836:T:C	rs3087967	111156836	ILMN_1861414	NA	NA	-0.15	0.040858757	0.86
11:111156836:T:C	rs3087967	111156836	ILMN_3305354	NA	NA	0.15	0.04086009	0.86
11:111156836:T:C	rs3087967	111156836	ILMN_1655563	ENSG00000134030	CTIF	0.11	0.040886466	0.86
11:111156836:T:C	rs3087967	111156836	ILMN_2382829	NA	NA	0.09	0.040894401	0.86
11:111156836:T:C	rs3087967	111156836	ILMN_1774083	ENSG00000170855	TRIAP1	0.09	0.040914639	0.86
11:111156836:T:C	rs3087967	111156836	ILMN_1794386	ENSG00000147168	IL2RG	0.11	0.040918714	0.86
11:111156836:T:C	rs3087967	111156836	ILMN_1722769	ENSG00000076248	UNG	0.14	0.04092232	0.86
11:111156836:T:C	rs3087967	111156836	ILMN_3274666	ENSG00000232888	RPS11P5	-0.08	0.040975035	0.86
11:111156836:T:C	rs3087967	111156836	ILMN_2363097	ENSG00000198689	SLC9A6	0.13	0.040993852	0.86
11:111156836:T:C	rs3087967	111156836	ILMN_1760982	ENSG00000197062	RP5-874C20.3	0.09	0.041035079	0.86
11:111156836:T:C	rs3087967	111156836	ILMN_1752755	ENSG00000110799	VWF	-0.09	0.041042487	0.86
11:111156836:T:C	rs3087967	111156836	ILMN_1698298	NA	NA	-0.14	0.04106601	0.86
11:111156836:T:C	rs3087967	111156836	ILMN_1915989	NA	NA	0.14	0.041071544	0.86
11:111156836:T:C	rs3087967	111156836	ILMN_1675025	ENSG00000101812	H2BFM	-0.14	0.041107244	0.86
11:111156836:T:C	rs3087967	111156836	ILMN_1665144	NA	NA	0.15	0.041150649	0.86
11:111156836:T:C	rs3087967	111156836	ILMN_1730773	ENSG00000147403,ENSG00000207165	RPL10,SNORA70	-0.09	0.041167588	0.86
11:111156836:T:C	rs3087967	111156836	ILMN_1735402	ENSG00000139990	DCAF5	0.1	0.041297202	0.86
11:111156836:T:C	rs3087967	111156836	ILMN_1751708	ENSG00000136156	ITM2B	0.08	0.041345228	0.86
11:111156836:T:C	rs3087967	111156836	ILMN_1912805	ENSG00000236082	RP11-217L21.1	0.15	0.04135982	0.86
11:111156836:T:C	rs3087967	111156836	ILMN_2362858	ENSG00000085514	PILRA	0.12	0.041395112	0.86
11:111156836:T:C	rs3087967	111156836	ILMN_1684574	NA	NA	-0.15	0.041398616	0.86
11:111156836:T:C	rs3087967	111156836	ILMN_1669174	ENSG00000113520	IL4	0.14	0.041414469	0.86
11:111156836:T:C	rs3087967	111156836	ILMN_1794068	ENSG00000111783	RFX4	-0.11	0.041496885	0.86
11:111156836:T:C	rs3087967	111156836	ILMN_1687400	ENSG00000147381	MAGEA4	-0.15	0.041506215	0.86
11:111156836:T:C	rs3087967	111156836	ILMN_1766851	NA	NA	0.1	0.041517515	0.86
11:111156836:T:C	rs3087967	111156836	ILMN_2077160	ENSG00000156017	C9orf41	0.15	0.041576503	0.86
11:111156836:T:C	rs3087967	111156836	ILMN_3256801	ENSG00000203865	ATP1A1OS	0.1	0.041582986	0.86
11:111156836:T:C	rs3087967	111156836	ILMN_3236656	ENSG00000165028	NIPSNAP3B	0.11	0.041591909	0.86
11:111156836:T:C	rs3087967	111156836	ILMN_1803398	ENSG00000112658	SRF	-0.11	0.041601296	0.86
11:111156836:T:C	rs3087967	111156836	ILMN_3308991	NA	NA	0.14	0.041619775	0.86
11:111156836:T:C	rs3087967	111156836	ILMN_1803907	ENSG00000172789,ENSG00000207571,ENSG00000273046,ENSG00000273049	HOXC5,MIR615,RP11-834C11.12,RP11-834C11.14	0.14	0.041634474	0.86
11:111156836:T:C	rs3087967	111156836	ILMN_1664780	NA	NA	-0.15	0.041678315	0.86
11:111156836:T:C	rs3087967	111156836	ILMN_1786080	ENSG00000164270	HTR4	-0.13	0.041701201	0.86
11:111156836:T:C	rs3087967	111156836	ILMN_1758292	NA	NA	0.15	0.041707664	0.86
11:111156836:T:C	rs3087967	111156836	ILMN_3252960	NA	NA	0.15	0.041729385	0.86
11:111156836:T:C	rs3087967	111156836	ILMN_1663605	ENSG00000164068	RNF123	-0.1	0.041756712	0.86
11:111156836:T:C	rs3087967	111156836	ILMN_2177965	ENSG00000187051	RPS19BP1	0.09	0.041756905	0.86
11:111156836:T:C	rs3087967	111156836	ILMN_1682099	ENSG00000183578	TNFAIP8L3	0.12	0.041815186	0.86
11:111156836:T:C	rs3087967	111156836	ILMN_1803882	ENSG00000112715	VEGFA	-0.12	0.041829695	0.86
11:111156836:T:C	rs3087967	111156836	ILMN_1669523	ENSG00000170345	FOS	-0.14	0.041832812	0.86
11:111156836:T:C	rs3087967	111156836	ILMN_1720606	ENSG00000130224	LRCH2	0.1	0.041871354	0.86
11:111156836:T:C	rs3087967	111156836	ILMN_2302654	ENSG00000157193	LRP8	-0.13	0.041901484	0.86
11:111156836:T:C	rs3087967	111156836	ILMN_1692390	ENSG00000129315	CCNT1	0.13	0.041909857	0.86
11:111156836:T:C	rs3087967	111156836	ILMN_1685714	ENSG00000163083	INHBB	-0.14	0.041957225	0.86
11:111156836:T:C	rs3087967	111156836	ILMN_2290118	ENSG00000106780	MEGF9	0.11	0.042066553	0.86
11:111156836:T:C	rs3087967	111156836	ILMN_1668928	ENSG00000168404	MLKL	-0.13	0.042073943	0.86
11:111156836:T:C	rs3087967	111156836	ILMN_2128770	ENSG00000109089	CDR2L	-0.09	0.042081816	0.86
11:111156836:T:C	rs3087967	111156836	ILMN_3239060	ENSG00000133619	KRBA1	0.09	0.042089376	0.86
11:111156836:T:C	rs3087967	111156836	ILMN_1722674	ENSG00000162231,ENSG00000168569	NXF1,TMEM223	0.11	0.042103058	0.86
11:111156836:T:C	rs3087967	111156836	ILMN_1695288	ENSG00000138735	PDE5A	-0.15	0.04211254	0.86
11:111156836:T:C	rs3087967	111156836	ILMN_1691290	ENSG00000008300	CELSR3	0.12	0.042128972	0.86
11:111156836:T:C	rs3087967	111156836	ILMN_1726578	ENSG00000184635	ZNF93	-0.12	0.042137561	0.86
11:111156836:T:C	rs3087967	111156836	ILMN_1718177	NA	NA	-0.1	0.042175876	0.86
11:111156836:T:C	rs3087967	111156836	ILMN_1812073	ENSG00000116039	ATP6V1B1	0.14	0.042179742	0.86
11:111156836:T:C	rs3087967	111156836	ILMN_1729112	NA	NA	0.11	0.042180646	0.86
11:111156836:T:C	rs3087967	111156836	ILMN_1799488	ENSG00000188283	ZNF383	-0.12	0.042206933	0.86
11:111156836:T:C	rs3087967	111156836	ILMN_1722953	ENSG00000170242	USP47	0.08	0.042219485	0.86
11:111156836:T:C	rs3087967	111156836	ILMN_1748984	ENSG00000132849	INADL	0.13	0.042219983	0.86
11:111156836:T:C	rs3087967	111156836	ILMN_1792242	ENSG00000213865	C8orf44	0.11	0.042225637	0.86
11:111156836:T:C	rs3087967	111156836	ILMN_1657893	ENSG00000184470	TXNRD2	0.1	0.04235469	0.86
11:111156836:T:C	rs3087967	111156836	ILMN_1781386	ENSG00000070540	WIPI1	-0.12	0.042387952	0.86
11:111156836:T:C	rs3087967	111156836	ILMN_3241944	ENSG00000237125	HAND2-AS1	0.13	0.042456815	0.86
11:111156836:T:C	rs3087967	111156836	ILMN_1742872	ENSG00000126261	UBA2	-0.11	0.042475793	0.86
11:111156836:T:C	rs3087967	111156836	ILMN_3247283	NA	NA	0.12	0.042482684	0.86
11:111156836:T:C	rs3087967	111156836	ILMN_1751607	ENSG00000125740	FOSB	-0.13	0.042594589	0.86
11:111156836:T:C	rs3087967	111156836	ILMN_1681543	ENSG00000144468	RHBDD1	0.13	0.042597469	0.86
11:111156836:T:C	rs3087967	111156836	ILMN_3209255	ENSG00000227407	AC008746.3	-0.15	0.042626723	0.86
11:111156836:T:C	rs3087967	111156836	ILMN_1808824	ENSG00000078114	NEBL	0.09	0.042634611	0.86
11:111156836:T:C	rs3087967	111156836	ILMN_1792404	ENSG00000169903	TM4SF4	0.13	0.042643787	0.86
11:111156836:T:C	rs3087967	111156836	ILMN_2187071	ENSG00000001460	STPG1	-0.14	0.042645321	0.86
11:111156836:T:C	rs3087967	111156836	ILMN_1699205	NA	NA	0.14	0.042657005	0.86
11:111156836:T:C	rs3087967	111156836	ILMN_1675282	ENSG00000243753	HLA-L	-0.15	0.042662789	0.86
11:111156836:T:C	rs3087967	111156836	ILMN_1717799	ENSG00000171132	PRKCE	0.12	0.04266879	0.86
11:111156836:T:C	rs3087967	111156836	ILMN_1790659	ENSG00000163938	GNL3	-0.12	0.042766756	0.86
11:111156836:T:C	rs3087967	111156836	ILMN_1659761	ENSG00000048471	SNX29	0.11	0.042789957	0.86
11:111156836:T:C	rs3087967	111156836	ILMN_1773352	ENSG00000161570	CCL5	0.1	0.042811786	0.86
11:111156836:T:C	rs3087967	111156836	ILMN_3299583	ENSG00000255541	RP11-727A23.8	-0.14	0.042816869	0.86
11:111156836:T:C	rs3087967	111156836	ILMN_1722858	ENSG00000113575	PPP2CA	0.08	0.042827351	0.86
11:111156836:T:C	rs3087967	111156836	ILMN_1761277	ENSG00000105650	PDE4C	-0.08	0.042830552	0.86
11:111156836:T:C	rs3087967	111156836	ILMN_1746032	ENSG00000119688	ABCD4	0.14	0.042835964	0.86
11:111156836:T:C	rs3087967	111156836	ILMN_1878225	NA	NA	-0.15	0.042844258	0.86
11:111156836:T:C	rs3087967	111156836	ILMN_3240594	ENSG00000264229	RNU4ATAC	-0.12	0.042861275	0.86
11:111156836:T:C	rs3087967	111156836	ILMN_1678906	NA	NA	-0.14	0.042884301	0.86
11:111156836:T:C	rs3087967	111156836	ILMN_2384056	ENSG00000164850	GPER1	0.09	0.042891297	0.86
11:111156836:T:C	rs3087967	111156836	ILMN_1714349	ENSG00000138604	GLCE	-0.11	0.042901226	0.86
11:111156836:T:C	rs3087967	111156836	ILMN_2217630	ENSG00000006837,ENSG00000273345	CDKL3,CTD-2410N18.4	0.12	0.042937704	0.86
11:111156836:T:C	rs3087967	111156836	ILMN_1807913	ENSG00000129744	ART1	-0.13	0.042978588	0.86
11:111156836:T:C	rs3087967	111156836	ILMN_1794399	ENSG00000163788	SNRK	-0.08	0.042980246	0.86
11:111156836:T:C	rs3087967	111156836	ILMN_1781098	ENSG00000148719	DNAJB12	0.12	0.042999374	0.86
11:111156836:T:C	rs3087967	111156836	ILMN_2135175	ENSG00000148303,ENSG00000199744,ENSG00000200831	RPL7A,SNORD36A,SNORD36B	-0.09	0.043002873	0.86
11:111156836:T:C	rs3087967	111156836	ILMN_1690523	ENSG00000172731	LRRC20	0.11	0.043023836	0.86
11:111156836:T:C	rs3087967	111156836	ILMN_1685719	ENSG00000169006	NTSR2	-0.15	0.04303342	0.86
11:111156836:T:C	rs3087967	111156836	ILMN_3237645	ENSG00000184154	LRTOMT	-0.1	0.043035529	0.86
11:111156836:T:C	rs3087967	111156836	ILMN_1724211	ENSG00000170412	GPRC5C	0.1	0.043041512	0.86
11:111156836:T:C	rs3087967	111156836	ILMN_1782922	ENSG00000184588	PDE4B	-0.11	0.043126195	0.86
11:111156836:T:C	rs3087967	111156836	ILMN_1675669	ENSG00000005700	IBTK	0.07	0.043225157	0.86
11:111156836:T:C	rs3087967	111156836	ILMN_2155323	ENSG00000198740	ZNF652	0.15	0.043234087	0.86
11:111156836:T:C	rs3087967	111156836	ILMN_1688728	ENSG00000099899	TRMT2A	0.14	0.043235551	0.86
11:111156836:T:C	rs3087967	111156836	ILMN_1785635	ENSG00000169925	BRD3	0.09	0.043236859	0.86
11:111156836:T:C	rs3087967	111156836	ILMN_1706841	ENSG00000226784	PGAM4	0.08	0.043238343	0.86
11:111156836:T:C	rs3087967	111156836	ILMN_1769810	ENSG00000144746	ARL6IP5	0.1	0.043295027	0.86
11:111156836:T:C	rs3087967	111156836	ILMN_1686116	ENSG00000137801	THBS1	-0.11	0.043324709	0.86
11:111156836:T:C	rs3087967	111156836	ILMN_1677684	ENSG00000138152	BTBD16	0.14	0.043389267	0.86
11:111156836:T:C	rs3087967	111156836	ILMN_3224204	ENSG00000180822	PSMG4	0.1	0.043394297	0.86
11:111156836:T:C	rs3087967	111156836	ILMN_1714859	ENSG00000110719	TCIRG1	0.14	0.04343371	0.86
11:111156836:T:C	rs3087967	111156836	ILMN_1785574	ENSG00000115317	HTRA2	0.12	0.043444591	0.86
11:111156836:T:C	rs3087967	111156836	ILMN_1710200	NA	NA	-0.15	0.043508207	0.86
11:111156836:T:C	rs3087967	111156836	ILMN_1801476	ENSG00000163624	CDS1	0.1	0.043510545	0.86
11:111156836:T:C	rs3087967	111156836	ILMN_3303162	ENSG00000242477	CTD-2161E19.1	-0.13	0.043515208	0.86
11:111156836:T:C	rs3087967	111156836	ILMN_1760858	ENSG00000167461	RAB8A	0.08	0.043519497	0.86
11:111156836:T:C	rs3087967	111156836	ILMN_1731107	ENSG00000119242	CCDC92	0.09	0.043544233	0.86
11:111156836:T:C	rs3087967	111156836	ILMN_1708482	ENSG00000177042	TMEM80	0.1	0.043558198	0.86
11:111156836:T:C	rs3087967	111156836	ILMN_1769220	NA	NA	-0.15	0.043592481	0.86
11:111156836:T:C	rs3087967	111156836	ILMN_1768617	NA	NA	-0.14	0.043612122	0.86
11:111156836:T:C	rs3087967	111156836	ILMN_3274671	ENSG00000272143	FGF14-AS2	0.12	0.043626998	0.86
11:111156836:T:C	rs3087967	111156836	ILMN_1914156	ENSG00000214691	AC104654.1	-0.14	0.043642291	0.86
11:111156836:T:C	rs3087967	111156836	ILMN_1666918	NA	NA	0.14	0.043714795	0.86
11:111156836:T:C	rs3087967	111156836	ILMN_1807101	ENSG00000088926	F11	-0.15	0.043760157	0.86
11:111156836:T:C	rs3087967	111156836	ILMN_3310653	ENSG00000199051	MIR361	-0.14	0.043777885	0.86
11:111156836:T:C	rs3087967	111156836	ILMN_1675830	ENSG00000230618	H3F3AP3	0.14	0.043869005	0.86
11:111156836:T:C	rs3087967	111156836	ILMN_1774661	ENSG00000125835	SNRPB	0.08	0.043908917	0.86
11:111156836:T:C	rs3087967	111156836	ILMN_1686951	ENSG00000213996	TM6SF2	0.09	0.043943024	0.86
11:111156836:T:C	rs3087967	111156836	ILMN_1655722	ENSG00000188761	BCL2L15	-0.09	0.043945911	0.86
11:111156836:T:C	rs3087967	111156836	ILMN_2132379	ENSG00000241186	TDGF1	0.15	0.043953629	0.86
11:111156836:T:C	rs3087967	111156836	ILMN_1658327	ENSG00000198604	BAZ1A	-0.11	0.043961091	0.86
11:111156836:T:C	rs3087967	111156836	ILMN_3227600	ENSG00000144331	ZNF385B	-0.15	0.04396705	0.86
11:111156836:T:C	rs3087967	111156836	ILMN_2132898	ENSG00000203772	SPRN	0.12	0.043981724	0.86
11:111156836:T:C	rs3087967	111156836	ILMN_1755835	ENSG00000203729	LINC00272	-0.15	0.043988601	0.86
11:111156836:T:C	rs3087967	111156836	ILMN_3299162	ENSG00000223564	CYP4F32P	0.14	0.044039432	0.86
11:111156836:T:C	rs3087967	111156836	ILMN_3283977	ENSG00000227590	ATP5G1P5	-0.14	0.044136332	0.86
11:111156836:T:C	rs3087967	111156836	ILMN_1743290	ENSG00000169704	GP9	-0.12	0.044166087	0.86
11:111156836:T:C	rs3087967	111156836	ILMN_1663813	ENSG00000205412	HNRNPA1P20	0.15	0.044186679	0.86
11:111156836:T:C	rs3087967	111156836	ILMN_1720829	ENSG00000128016	ZFP36	-0.12	0.044197621	0.86
11:111156836:T:C	rs3087967	111156836	ILMN_1910893	ENSG00000143970	ASXL2	0.13	0.044291861	0.86
11:111156836:T:C	rs3087967	111156836	ILMN_2121408	ENSG00000113070	HBEGF	-0.12	0.044304959	0.86
11:111156836:T:C	rs3087967	111156836	ILMN_1734660	ENSG00000090339,ENSG00000105371	ICAM1,ICAM4	-0.13	0.044347571	0.86
11:111156836:T:C	rs3087967	111156836	ILMN_3242618	ENSG00000204131	NHSL2	0.15	0.044368084	0.86
11:111156836:T:C	rs3087967	111156836	ILMN_2410113	ENSG00000007341	ST7L	0.13	0.044383538	0.86
11:111156836:T:C	rs3087967	111156836	ILMN_1721563	ENSG00000135956	TMEM127	0.08	0.044386059	0.86
11:111156836:T:C	rs3087967	111156836	ILMN_1679897	ENSG00000188624	IGFL3	-0.14	0.044444253	0.86
11:111156836:T:C	rs3087967	111156836	ILMN_1712759	NA	NA	0.15	0.044495131	0.86
11:111156836:T:C	rs3087967	111156836	ILMN_1752111	ENSG00000138375	SMARCAL1	-0.11	0.044530361	0.86
11:111156836:T:C	rs3087967	111156836	ILMN_2389970	ENSG00000064201	TSPAN32	-0.13	0.044555656	0.86
11:111156836:T:C	rs3087967	111156836	ILMN_1680150	ENSG00000120832	MTERFD3	-0.14	0.044603309	0.86
11:111156836:T:C	rs3087967	111156836	ILMN_3283344	ENSG00000231043	AC007238.1	-0.14	0.044603554	0.86
11:111156836:T:C	rs3087967	111156836	ILMN_1806256	ENSG00000172568	FNDC9	0.14	0.044624878	0.86
11:111156836:T:C	rs3087967	111156836	ILMN_2118612	ENSG00000184083	FAM120C	-0.14	0.044653902	0.86
11:111156836:T:C	rs3087967	111156836	ILMN_1657529	ENSG00000197408	CYP2B6	0.14	0.044689665	0.86
11:111156836:T:C	rs3087967	111156836	ILMN_1682463	ENSG00000264919	MIR4697	0.13	0.044727798	0.86
11:111156836:T:C	rs3087967	111156836	ILMN_2325185	ENSG00000156521	TYSND1	0.09	0.044729413	0.86
11:111156836:T:C	rs3087967	111156836	ILMN_1755111	ENSG00000155085	AK9	-0.11	0.044805509	0.86
11:111156836:T:C	rs3087967	111156836	ILMN_1746013	ENSG00000152377	SPOCK1	0.11	0.044806822	0.86
11:111156836:T:C	rs3087967	111156836	ILMN_3242299	ENSG00000213937	CLDN9	-0.14	0.044890423	0.86
11:111156836:T:C	rs3087967	111156836	ILMN_3293025	ENSG00000257195	HNRNPA1P50	-0.14	0.044920942	0.86
11:111156836:T:C	rs3087967	111156836	ILMN_1756285	ENSG00000126266	FFAR1	-0.14	0.044938431	0.86
11:111156836:T:C	rs3087967	111156836	ILMN_2317581	ENSG00000251322	SHANK3	-0.09	0.044956069	0.86
11:111156836:T:C	rs3087967	111156836	ILMN_3309774	ENSG00000199053	MIR324	-0.15	0.044975613	0.86
11:111156836:T:C	rs3087967	111156836	ILMN_1879488	NA	NA	0.13	0.044986649	0.86
11:111156836:T:C	rs3087967	111156836	ILMN_1854361	NA	NA	-0.14	0.045001748	0.86
11:111156836:T:C	rs3087967	111156836	ILMN_1809417	ENSG00000173621	LRFN4	-0.08	0.045006641	0.86
11:111156836:T:C	rs3087967	111156836	ILMN_1651369	NA	NA	0.15	0.045011291	0.86
11:111156836:T:C	rs3087967	111156836	ILMN_2262930	ENSG00000008735	MAPK8IP2	-0.14	0.045034457	0.86
11:111156836:T:C	rs3087967	111156836	ILMN_1651388	ENSG00000231649	SPATA31B1	0.14	0.045044448	0.86
11:111156836:T:C	rs3087967	111156836	ILMN_1859946	ENSG00000152332	UHMK1	0.09	0.045050281	0.86
11:111156836:T:C	rs3087967	111156836	ILMN_1797001	ENSG00000107201	DDX58	-0.12	0.045065069	0.86
11:111156836:T:C	rs3087967	111156836	ILMN_1759008	ENSG00000156853	ZNF689	0.12	0.045097035	0.86
11:111156836:T:C	rs3087967	111156836	ILMN_1756445	ENSG00000160783	PMF1	0.1	0.045120859	0.86
11:111156836:T:C	rs3087967	111156836	ILMN_1753498	ENSG00000068120	COASY	0.1	0.045158251	0.86
11:111156836:T:C	rs3087967	111156836	ILMN_1704063	ENSG00000135519	KCNH3	0.14	0.045201663	0.86
11:111156836:T:C	rs3087967	111156836	ILMN_2203453	NA	NA	-0.12	0.045224609	0.86
11:111156836:T:C	rs3087967	111156836	ILMN_1705763	NA	NA	-0.14	0.045261179	0.86
11:111156836:T:C	rs3087967	111156836	ILMN_1779897	ENSG00000169418	NPR1	-0.14	0.045283669	0.86
11:111156836:T:C	rs3087967	111156836	ILMN_2384745	ENSG00000243137	PSG4	0.14	0.045290209	0.86
11:111156836:T:C	rs3087967	111156836	ILMN_1747460	ENSG00000198792,ENSG00000256873	AL021977.1,TMEM184B	-0.09	0.045296401	0.86
11:111156836:T:C	rs3087967	111156836	ILMN_1694988	NA	NA	0.14	0.045313981	0.86
11:111156836:T:C	rs3087967	111156836	ILMN_1694877	ENSG00000138794	CASP6	0.07	0.045354256	0.86
11:111156836:T:C	rs3087967	111156836	ILMN_2214947	ENSG00000214279	RP11-108K14.4	0.15	0.045407996	0.86
11:111156836:T:C	rs3087967	111156836	ILMN_1801941	ENSG00000164008	C1orf50	0.1	0.045408176	0.86
11:111156836:T:C	rs3087967	111156836	ILMN_1718712	ENSG00000196227	FAM217B	0.1	0.045440048	0.86
11:111156836:T:C	rs3087967	111156836	ILMN_2401883	ENSG00000166090	IL25	0.14	0.045489214	0.86
11:111156836:T:C	rs3087967	111156836	ILMN_1756959	ENSG00000187122,ENSG00000269891	ARHGAP19-SLIT1,SLIT1	-0.14	0.045535504	0.86
11:111156836:T:C	rs3087967	111156836	ILMN_1711828	ENSG00000088448	ANKRD10	-0.1	0.045554465	0.86
11:111156836:T:C	rs3087967	111156836	ILMN_2174081	ENSG00000125846	ZNF133	-0.11	0.045580032	0.86
11:111156836:T:C	rs3087967	111156836	ILMN_3246219	ENSG00000188191	PRKAR1B	-0.12	0.04558556	0.86
11:111156836:T:C	rs3087967	111156836	ILMN_1741188	NA	NA	0.14	0.045587883	0.86
11:111156836:T:C	rs3087967	111156836	ILMN_1662331	ENSG00000164494	PDSS2	-0.1	0.045628137	0.86
11:111156836:T:C	rs3087967	111156836	ILMN_1718668	ENSG00000171448	ZBTB26	-0.13	0.045633671	0.86
11:111156836:T:C	rs3087967	111156836	ILMN_1749792	ENSG00000095637	SORBS1	0.09	0.045675299	0.86
11:111156836:T:C	rs3087967	111156836	ILMN_1737141	ENSG00000250983	RP11-91K8.2	-0.14	0.045680731	0.86
11:111156836:T:C	rs3087967	111156836	ILMN_1784626	ENSG00000168748	CA7	0.12	0.045701714	0.86
11:111156836:T:C	rs3087967	111156836	ILMN_1800750	ENSG00000171163	ZNF692	0.1	0.045707011	0.86
11:111156836:T:C	rs3087967	111156836	ILMN_1783985	ENSG00000119723	COQ6	-0.11	0.045714482	0.86
11:111156836:T:C	rs3087967	111156836	ILMN_1785281	ENSG00000226668	RP11-526D8.7	-0.14	0.045720766	0.86
11:111156836:T:C	rs3087967	111156836	ILMN_2369403	ENSG00000243444	PALM2	-0.14	0.045752311	0.86
11:111156836:T:C	rs3087967	111156836	ILMN_3216017	NA	NA	-0.11	0.045800946	0.86
11:111156836:T:C	rs3087967	111156836	ILMN_1793537	ENSG00000169550	MUC15	-0.14	0.045861216	0.86
11:111156836:T:C	rs3087967	111156836	ILMN_1723134	ENSG00000196196	HRCT1	-0.12	0.045866153	0.86
11:111156836:T:C	rs3087967	111156836	ILMN_1807556	ENSG00000175267	VWA3A	0.12	0.045915827	0.86
11:111156836:T:C	rs3087967	111156836	ILMN_1667255	ENSG00000248222	CTB-174D11.1	-0.15	0.045930922	0.86
11:111156836:T:C	rs3087967	111156836	ILMN_1829253	ENSG00000230434	RP11-14O19.1	0.14	0.045933011	0.86
11:111156836:T:C	rs3087967	111156836	ILMN_1812580	ENSG00000161179	YDJC	0.09	0.04593831	0.86
11:111156836:T:C	rs3087967	111156836	ILMN_1861177	NA	NA	-0.14	0.045942843	0.86
11:111156836:T:C	rs3087967	111156836	ILMN_1713934	ENSG00000189067	LITAF	0.1	0.045967158	0.86
11:111156836:T:C	rs3087967	111156836	ILMN_1688381	ENSG00000171634	BPTF	0.11	0.045983919	0.86
11:111156836:T:C	rs3087967	111156836	ILMN_1795166	ENSG00000160801	PTH1R	0.1	0.046030015	0.86
11:111156836:T:C	rs3087967	111156836	ILMN_1658639	ENSG00000139508	SLC46A3	-0.09	0.04609502	0.86
11:111156836:T:C	rs3087967	111156836	ILMN_3274014	ENSG00000263311	RP11-498D10.8	-0.11	0.046116426	0.86
11:111156836:T:C	rs3087967	111156836	ILMN_2078697	ENSG00000073331	ALPK1	-0.1	0.046155041	0.86
11:111156836:T:C	rs3087967	111156836	ILMN_1659563	ENSG00000156269	NAA11	0.14	0.046177159	0.86
11:111156836:T:C	rs3087967	111156836	ILMN_3308123	ENSG00000253522	MIR146A	0.14	0.046207595	0.86
11:111156836:T:C	rs3087967	111156836	ILMN_1748927	ENSG00000214681	IQCF5	-0.14	0.046213511	0.86
11:111156836:T:C	rs3087967	111156836	ILMN_3249142	ENSG00000174992	ZG16	-0.11	0.046230309	0.86
11:111156836:T:C	rs3087967	111156836	ILMN_1660345	ENSG00000182768	NGRN	0.07	0.046231436	0.86
11:111156836:T:C	rs3087967	111156836	ILMN_1777895	ENSG00000185158	LRRC37B	0.07	0.046251701	0.86
11:111156836:T:C	rs3087967	111156836	ILMN_1913042	NA	NA	-0.14	0.046279016	0.86
11:111156836:T:C	rs3087967	111156836	ILMN_2171481	ENSG00000095110	NXPE1	-0.09	0.046290115	0.86
11:111156836:T:C	rs3087967	111156836	ILMN_2119320	NA	NA	0.14	0.046350764	0.86
11:111156836:T:C	rs3087967	111156836	ILMN_1790689	ENSG00000103196	CRISPLD2	-0.1	0.046388688	0.86
11:111156836:T:C	rs3087967	111156836	ILMN_2187058	ENSG00000185404	SP140L	0.13	0.04640549	0.86
11:111156836:T:C	rs3087967	111156836	ILMN_3302356	ENSG00000226396	RPS14P3	0.11	0.046408627	0.86
11:111156836:T:C	rs3087967	111156836	ILMN_1724990	ENSG00000163832	ELP6	0.1	0.046418393	0.86
11:111156836:T:C	rs3087967	111156836	ILMN_3245385	NA	NA	0.14	0.046472946	0.86
11:111156836:T:C	rs3087967	111156836	ILMN_1791423	ENSG00000206567	AC022007.5	0.1	0.046498232	0.86
11:111156836:T:C	rs3087967	111156836	ILMN_1666609	ENSG00000124422	USP22	0.09	0.046529446	0.86
11:111156836:T:C	rs3087967	111156836	ILMN_1652701	ENSG00000186409	CCDC30	0.15	0.046609383	0.86
11:111156836:T:C	rs3087967	111156836	ILMN_1697218	ENSG00000148297	MED22	0.1	0.046634396	0.86
11:111156836:T:C	rs3087967	111156836	ILMN_1762003	ENSG00000008952	SEC62	0.1	0.046634477	0.86
11:111156836:T:C	rs3087967	111156836	ILMN_1710962	ENSG00000109084	TMEM97	0.08	0.04664683	0.86
11:111156836:T:C	rs3087967	111156836	ILMN_1795936	ENSG00000221972	C3orf36	-0.14	0.046655185	0.86
11:111156836:T:C	rs3087967	111156836	ILMN_1755990	ENSG00000205464	ATP6AP1L	0.12	0.046666154	0.86
11:111156836:T:C	rs3087967	111156836	ILMN_1772124	ENSG00000088812	ATRN	-0.1	0.046713394	0.86
11:111156836:T:C	rs3087967	111156836	ILMN_1677736	ENSG00000109066	TMEM104	0.11	0.046737505	0.86
11:111156836:T:C	rs3087967	111156836	ILMN_1680139	ENSG00000185022	MAFF	-0.11	0.046741709	0.86
11:111156836:T:C	rs3087967	111156836	ILMN_2102330	ENSG00000171812	COL8A2	0.12	0.046750128	0.86
11:111156836:T:C	rs3087967	111156836	ILMN_1797744	ENSG00000159713,ENSG00000239194	RNU1-123P,TPPP3	-0.13	0.046799537	0.86
11:111156836:T:C	rs3087967	111156836	ILMN_3235851	ENSG00000201592	snoU2_19	-0.14	0.046816513	0.86
11:111156836:T:C	rs3087967	111156836	ILMN_3278538	ENSG00000220960	RP1-72A23.1	-0.14	0.046865088	0.86
11:111156836:T:C	rs3087967	111156836	ILMN_1896808	NA	NA	0.14	0.046908338	0.86
11:111156836:T:C	rs3087967	111156836	ILMN_3250585	ENSG00000113716	HMGXB3	0.11	0.046917258	0.86
11:111156836:T:C	rs3087967	111156836	ILMN_1773561	ENSG00000123728	RAP2C	0.08	0.046933355	0.86
11:111156836:T:C	rs3087967	111156836	ILMN_1698677	NA	NA	0.1	0.046970846	0.86
11:111156836:T:C	rs3087967	111156836	ILMN_1765990	ENSG00000082482	KCNK2	-0.13	0.047081535	0.86
11:111156836:T:C	rs3087967	111156836	ILMN_1678899	ENSG00000134398	ERN2	-0.08	0.047087153	0.86
11:111156836:T:C	rs3087967	111156836	ILMN_1779674	ENSG00000144724	PTPRG	-0.11	0.047096081	0.86
11:111156836:T:C	rs3087967	111156836	ILMN_2240009	ENSG00000185100	ADSSL1	-0.14	0.047184314	0.86
11:111156836:T:C	rs3087967	111156836	ILMN_1670165	ENSG00000234444	ZNF736	0.14	0.047196011	0.86
11:111156836:T:C	rs3087967	111156836	ILMN_1735552	ENSG00000054523	KIF1B	0.1	0.04724606	0.86
11:111156836:T:C	rs3087967	111156836	ILMN_2225698	NA	NA	0.1	0.047267557	0.86
11:111156836:T:C	rs3087967	111156836	ILMN_2383306	ENSG00000160818	GPATCH4	0.12	0.047277501	0.86
11:111156836:T:C	rs3087967	111156836	ILMN_1733402	NA	NA	-0.14	0.047298536	0.86
11:111156836:T:C	rs3087967	111156836	ILMN_1679319	ENSG00000164985	PSIP1	-0.14	0.047344504	0.86
11:111156836:T:C	rs3087967	111156836	ILMN_2323848	ENSG00000102981	PARD6A	0.13	0.047353636	0.86
11:111156836:T:C	rs3087967	111156836	ILMN_1665510	ENSG00000116285	ERRFI1	-0.11	0.047356045	0.86
11:111156836:T:C	rs3087967	111156836	ILMN_1656724	ENSG00000196772	OR14A16	0.14	0.047358492	0.86
11:111156836:T:C	rs3087967	111156836	ILMN_2388425	ENSG00000162694	EXTL2	0.12	0.047423845	0.86
11:111156836:T:C	rs3087967	111156836	ILMN_3297644	ENSG00000119777	TMEM214	-0.07	0.047424459	0.86
11:111156836:T:C	rs3087967	111156836	ILMN_2215194	ENSG00000001084	GCLC	0.11	0.047425626	0.86
11:111156836:T:C	rs3087967	111156836	ILMN_1734486	ENSG00000198860	TSEN15	0.09	0.047465651	0.86
11:111156836:T:C	rs3087967	111156836	ILMN_1723774	ENSG00000248596	RP11-844P9.2	-0.14	0.047511602	0.86
11:111156836:T:C	rs3087967	111156836	ILMN_1773952	ENSG00000231431	FAR2P4	-0.14	0.047530428	0.86
11:111156836:T:C	rs3087967	111156836	ILMN_3205988	NA	NA	0.14	0.047539478	0.86
11:111156836:T:C	rs3087967	111156836	ILMN_1781565	ENSG00000140406	MESDC1	-0.1	0.04754846	0.86
11:111156836:T:C	rs3087967	111156836	ILMN_1687273	ENSG00000242338	BMS1P4	0.11	0.04755066	0.86
11:111156836:T:C	rs3087967	111156836	ILMN_1697962	NA	NA	-0.09	0.047579844	0.86
11:111156836:T:C	rs3087967	111156836	ILMN_1792057	ENSG00000109771	LRP2BP	0.14	0.047600015	0.86
11:111156836:T:C	rs3087967	111156836	ILMN_1770612	ENSG00000171346	KRT15	-0.1	0.047606066	0.86
11:111156836:T:C	rs3087967	111156836	ILMN_1738333	NA	NA	-0.12	0.0476299	0.86
11:111156836:T:C	rs3087967	111156836	ILMN_1809607	ENSG00000108179	PPIF	0.11	0.0476912	0.86
11:111156836:T:C	rs3087967	111156836	ILMN_1732176	ENSG00000169692	AGPAT2	0.08	0.047692279	0.86
11:111156836:T:C	rs3087967	111156836	ILMN_1661544	ENSG00000065357	DGKA	0.14	0.047701035	0.86
11:111156836:T:C	rs3087967	111156836	ILMN_1773017	ENSG00000205436	EXOC3L4	-0.11	0.047730669	0.86
11:111156836:T:C	rs3087967	111156836	ILMN_1737011	ENSG00000135052	GOLM1	-0.09	0.047743999	0.86
11:111156836:T:C	rs3087967	111156836	ILMN_1778587	ENSG00000175470	PPP2R2D	0.11	0.047758431	0.86
11:111156836:T:C	rs3087967	111156836	ILMN_3187231	ENSG00000224546	EIF4BP3	0.14	0.047778054	0.86
11:111156836:T:C	rs3087967	111156836	ILMN_1758673	ENSG00000070214	SLC44A1	-0.1	0.04779146	0.86
11:111156836:T:C	rs3087967	111156836	ILMN_1793628	ENSG00000140093	SERPINA10	0.12	0.047794523	0.86
11:111156836:T:C	rs3087967	111156836	ILMN_1802174	ENSG00000184937	WT1	-0.13	0.04782132	0.86
11:111156836:T:C	rs3087967	111156836	ILMN_2179739	ENSG00000161610	HCRT	0.14	0.047832547	0.86
11:111156836:T:C	rs3087967	111156836	ILMN_3187744	NA	NA	-0.14	0.047841144	0.86
11:111156836:T:C	rs3087967	111156836	ILMN_2388605	ENSG00000138071	ACTR2	0.1	0.047841224	0.86
11:111156836:T:C	rs3087967	111156836	ILMN_3299129	ENSG00000233859	ADH5P4	-0.13	0.047868978	0.86
11:111156836:T:C	rs3087967	111156836	ILMN_1685854	ENSG00000182700	IGIP	0.08	0.047887389	0.86
11:111156836:T:C	rs3087967	111156836	ILMN_1735930	ENSG00000127528	KLF2	-0.1	0.047907811	0.86
11:111156836:T:C	rs3087967	111156836	ILMN_1665945	ENSG00000182827	ACBD3	-0.08	0.047989656	0.86
11:111156836:T:C	rs3087967	111156836	ILMN_1704206	ENSG00000187258	NPSR1	-0.14	0.047989822	0.86
11:111156836:T:C	rs3087967	111156836	ILMN_1675579	ENSG00000229919	TCEB1P3	0.14	0.047997093	0.86
11:111156836:T:C	rs3087967	111156836	ILMN_1720844	ENSG00000117155	SSX2IP	0.11	0.048013893	0.86
11:111156836:T:C	rs3087967	111156836	ILMN_1730218	ENSG00000172403	SYNPO2	-0.12	0.048059761	0.86
11:111156836:T:C	rs3087967	111156836	ILMN_1901506	NA	NA	-0.13	0.048061768	0.86
11:111156836:T:C	rs3087967	111156836	ILMN_1696450	ENSG00000167748	KLK1	-0.11	0.048102349	0.86
11:111156836:T:C	rs3087967	111156836	ILMN_3287239	ENSG00000259630	CTD-2262B20.1	0.12	0.0481253	0.86
11:111156836:T:C	rs3087967	111156836	ILMN_3266964	ENSG00000257167	TMPO-AS1	0.13	0.048155115	0.86
11:111156836:T:C	rs3087967	111156836	ILMN_1669208	ENSG00000112212	TSPO2	-0.14	0.048188294	0.86
11:111156836:T:C	rs3087967	111156836	ILMN_1677511	ENSG00000073756	PTGS2	-0.12	0.048214289	0.86
11:111156836:T:C	rs3087967	111156836	ILMN_3245223	ENSG00000186814	ZSCAN30	-0.14	0.048231955	0.86
11:111156836:T:C	rs3087967	111156836	ILMN_1785933	ENSG00000177025	C19orf18	0.12	0.048243331	0.86
11:111156836:T:C	rs3087967	111156836	ILMN_1767446	ENSG00000170153	RNF150	0.09	0.048259327	0.86
11:111156836:T:C	rs3087967	111156836	ILMN_1734893	ENSG00000140538	NTRK3	-0.13	0.048286001	0.86
11:111156836:T:C	rs3087967	111156836	ILMN_1775170	ENSG00000187193,ENSG00000259827	MT1X,RP11-343H19.2	-0.12	0.048365246	0.86
11:111156836:T:C	rs3087967	111156836	ILMN_1709799	ENSG00000204420	C6orf25	0.14	0.048365967	0.86
11:111156836:T:C	rs3087967	111156836	ILMN_1784464	ENSG00000100565	C14orf166B	-0.14	0.048367503	0.86
11:111156836:T:C	rs3087967	111156836	ILMN_1755942	ENSG00000186188	FFAR4	-0.08	0.04841486	0.86
11:111156836:T:C	rs3087967	111156836	ILMN_1805853	ENSG00000176531	PHLDB3	0.12	0.048429126	0.86
11:111156836:T:C	rs3087967	111156836	ILMN_1707925	ENSG00000131969	ABHD12B	0.13	0.048456079	0.86
11:111156836:T:C	rs3087967	111156836	ILMN_1751028	ENSG00000149257	SERPINH1	-0.11	0.048490879	0.86
11:111156836:T:C	rs3087967	111156836	ILMN_1663129	ENSG00000013619	MAMLD1	0.14	0.048529271	0.86
11:111156836:T:C	rs3087967	111156836	ILMN_1820645	NA	NA	0.14	0.048549654	0.86
11:111156836:T:C	rs3087967	111156836	ILMN_2401641	ENSG00000072210	ALDH3A2	0.1	0.048556952	0.86
11:111156836:T:C	rs3087967	111156836	ILMN_1702568	ENSG00000196814	MVB12B	-0.14	0.048558946	0.86
11:111156836:T:C	rs3087967	111156836	ILMN_1831907	NA	NA	-0.13	0.048560099	0.86
11:111156836:T:C	rs3087967	111156836	ILMN_1738704	ENSG00000234127	TRIM26	-0.1	0.048622453	0.86
11:111156836:T:C	rs3087967	111156836	ILMN_3236321	ENSG00000183186	C2CD4C	-0.14	0.048647732	0.86
11:111156836:T:C	rs3087967	111156836	ILMN_2166524	ENSG00000163249	CCNYL1	0.08	0.048688548	0.86
11:111156836:T:C	rs3087967	111156836	ILMN_1807234	ENSG00000196757,ENSG00000267179	ZNF700,ZNF763	-0.08	0.048713164	0.86
11:111156836:T:C	rs3087967	111156836	ILMN_1657148	ENSG00000267493	CIRBP-AS1	0.13	0.048718582	0.86
11:111156836:T:C	rs3087967	111156836	ILMN_3223854	ENSG00000250711	CTD-2201E18.1	-0.14	0.048723046	0.86
11:111156836:T:C	rs3087967	111156836	ILMN_1775007	ENSG00000237490	RP13-926M18.1	0.14	0.048734652	0.86
11:111156836:T:C	rs3087967	111156836	ILMN_2318932	ENSG00000198842	DUSP27	-0.13	0.048874875	0.87
11:111156836:T:C	rs3087967	111156836	ILMN_1886992	ENSG00000236989	AC142119.1	-0.15	0.04892636	0.87
11:111156836:T:C	rs3087967	111156836	ILMN_1801504	ENSG00000159216	RUNX1	0.1	0.049015077	0.87
11:111156836:T:C	rs3087967	111156836	ILMN_1697431	ENSG00000125804	FAM182A	0.14	0.049092662	0.87
11:111156836:T:C	rs3087967	111156836	ILMN_3236570	NA	NA	0.14	0.049103961	0.87
[truncated: 33,376 more rows]
