# Supplementary material for: Transcriptional dynamics of colorectal cancer risk associated variation at 11q23.1 correlate with tuft cell abundance and marker expression in silico
Source: Sci Rep. 2022 Aug 10;12:13609. doi: 10.1038/s41598-022-17887-5 (PMC9365857; doi:10.1038/s41598-022-17887-5)
Supplement: Supplementary file 4 — Supplementary Information 4. [file 41598_2022_17887_MOESM4_ESM.csv]

gene	moduleColor	GS.POU2AF2	p.GS.POU2AF2	MM.black	p.MM.black
RTN4	black	0.909930625	6.60E-08	0.798808675	4.11E-05
ANXA4	black	0.875720394	9.03E-07	0.757340907	0.00017341
POU2F3	black	0.85569362	2.99E-06	0.71517014	0.000577726
TPM1	black	0.806743972	3.00E-05	0.88643957	4.36E-07
HTR3E	black	0.77459102	9.88E-05	0.73069171	0.000380508
PSMA7	black	0.763861186	0.000140948	0.915185609	4.03E-08
APP	black	0.753583249	0.000194858	0.724421827	0.000451902
EIF1B	black	0.748887932	0.000224792	0.859517699	2.42E-06
FYB	black	0.747204451	0.000236435	0.83721739	7.80E-06
BIK	black	0.747037792	0.000237615	0.54320855	0.016235527
LRMP	black	0.736490403	0.000323214	0.82784426	1.21E-05
GNG13	black	0.733454977	0.000352218	0.837135345	7.83E-06
C17orf76-AS1	black	0.721606623	0.000487461	0.934346532	4.88E-09
OAZ1	black	0.721234397	0.000492335	0.937055257	3.45E-09
PLEKHB1	black	0.718928124	0.000523458	0.82858461	1.17E-05
SH2D7	black	0.710146224	0.00065762	0.758958807	0.000164815
RPS27L	black	0.708119884	0.000692378	0.905644293	9.65E-08
PABPC1	black	0.703974325	0.000768321	0.75274011	0.000199968
BCAP31	black	0.700357203	0.000840192	0.777867101	8.83E-05
ALOX5	black	0.699710543	0.000853617	0.865316381	1.72E-06
YBX1	black	0.692474941	0.001016545	0.91437833	4.36E-08
CCDC23	black	0.6903408	0.001069302	0.664193982	0.001925276
LUC7L3	black	0.689980814	0.001078423	0.646787908	0.002764165
CDH17	black	0.689511126	0.001090422	0.787705589	6.23E-05
RRBP1	black	0.682783268	0.001274951	0.686416777	0.001172299
TFF3	black	0.682209508	0.001291828	0.382441968	0.106098564
RPL15	black	0.678248065	0.001413523	0.884750173	4.91E-07
PRDX4	black	0.674828435	0.001526137	0.766597051	0.000128958
FKBP2	black	0.673094799	0.001586028	0.841654908	6.27E-06
PPAP2C	black	0.672252142	0.001615839	0.713151159	0.000608789
HSP90AA1	black	0.670763282	0.001669653	0.879943344	6.83E-07
AVIL	black	0.669982662	0.00169846	0.656450001	0.002267614
ACTG1	black	0.665350292	0.001878061	0.887698011	3.98E-07
TPT1	black	0.66342577	0.001957186	0.70512316	0.000746606
PTGS1	black	0.657118779	0.002236186	0.700668792	0.000833786
SAT1	black	0.652804736	0.002445432	0.758913589	0.00016505
EEF1A1	black	0.650717423	0.002552355	0.890924214	3.14E-07
RPL7	black	0.650347735	0.00257169	0.897720459	1.86E-07
TMEM176B	black	0.646752518	0.002766136	0.968937578	9.50E-12
TM4SF1	black	0.633304646	0.003604625	0.611321936	0.005419736
H3F3A	black	0.62648408	0.004103968	0.824708677	1.40E-05
RPL6	black	0.62328367	0.004357149	0.913706683	4.64E-08
ELF3	black	0.620208831	0.004612348	0.769567384	0.000116937
HNRNPA2B1	black	0.619533544	0.004670006	0.811732227	2.45E-05
CHCHD2	black	0.619237209	0.004695494	0.886927124	4.21E-07
MSRB2	black	0.61895552	0.004719827	0.687702602	0.001137672
H1FX	black	0.617881699	0.004813541	0.700312916	0.000841106
PTMA	black	0.617196317	0.004874149	0.884861094	4.87E-07
SPATS2L	black	0.617160221	0.004877358	0.700283315	0.000841717
GTF3C6	black	0.615901027	0.0049904	0.739177535	0.000299252
ERGIC3	black	0.6156258	0.005015392	0.574987768	0.010012615
RPS3A	black	0.615373721	0.005038371	0.613910244	0.005173494
MATK	black	0.61413513	0.005152539	0.72095235	0.000496055
BMX	black	0.611567532	0.005395967	0.712191382	0.000624042
TUBA1B	black	0.609261646	0.005622529	0.82313765	1.50E-05
AP2M1	black	0.606862396	0.005866464	0.812414347	2.38E-05
EPCAM	black	0.603721693	0.006198787	0.864200769	1.84E-06
SOX4	black	0.603341143	0.006240077	0.708090227	0.000692898
AZGP1	black	0.593749138	0.007357317	0.856722678	2.83E-06
ARPC1B	black	0.590061156	0.00782796	0.884259607	5.08E-07
ITM2C	black	0.589983009	0.007838191	0.910950434	6.01E-08
MTIF3	black	0.588963846	0.007972618	0.53432758	0.018436254
CCDC28B	black	0.582355193	0.00889043	0.714291965	0.000591068
GSN	black	0.580969735	0.009093284	0.741252456	0.000281796
CLDN4	black	0.578381759	0.00948224	0.807576867	2.91E-05
HCK	black	0.577777243	0.009575005	0.893650864	2.56E-07
C1orf63	black	0.576494396	0.009774295	0.681642544	0.001308687
ALDH2	black	0.571770483	0.010537253	0.801296219	3.73E-05
CSK	black	0.571298618	0.01061603	0.689955625	0.001079064
STAT6	black	0.567982544	0.011183138	0.654649996	0.002354027
JUN	black	0.566298893	0.01148027	0.664906874	0.001896052
RPL5	black	0.565704477	0.011586678	0.548369411	0.015056268
PLAC8	black	0.564804478	0.011749299	0.753872494	0.000193131
CENPV	black	0.564387145	0.011825327	0.702396077	0.000799017
PPIG	black	0.561732876	0.012318185	0.552906692	0.01407697
MYL12B	black	0.556693467	0.013299291	0.733732339	0.000349479
SRSF9	black	0.556080976	0.013422685	0.631650446	0.003720867
TARS2	black	0.551462686	0.014382935	0.629845798	0.003851186
HMGB1	black	0.551333785	0.014410504	0.578219534	0.009507062
SNHG5	black	0.551289894	0.0144199	0.707313796	0.000706628
H3F3B	black	0.547941419	0.015151382	0.862266819	2.06E-06
ANXA13	black	0.541955453	0.01653268	0.784038619	7.11E-05
COX5A	black	0.541343424	0.01667938	0.846204041	4.97E-06
RPL18A	black	0.540839332	0.016800985	0.606578708	0.00589587
EHF	black	0.538652455	0.017336737	0.58411318	0.008638324
IL17RB	black	0.534885193	0.018291461	0.706556761	0.000720235
MARCKSL1	black	0.532642999	0.018879214	0.662842742	0.001981697
RPN1	black	0.530430736	0.019473708	0.461574754	0.046663875
SH2D6	black	0.52688009	0.020458782	0.693287939	0.00099703
SELENBP1	black	0.519877137	0.022517016	0.686790852	0.001162136
UBL5	black	0.519553114	0.022616057	0.520489056	0.022330909
MRP63	black	0.519284306	0.022698482	0.717135697	0.000548779
IFT172	black	0.518879016	0.022823203	0.637451244	0.003326338
YIPF3	black	0.516621427	0.023527857	0.712406376	0.000620597
HPGDS	black	0.515600893	0.023851962	0.763141132	0.000144257
ESPN	black	0.514752238	0.024124148	0.684936647	0.001213246
OGDHL	black	0.514349082	0.024254303	0.696605662	0.000920616
RPLP0	black	0.514230164	0.0242928	0.771811318	0.000108501
CREG1	black	0.513277588	0.024602912	0.744853858	0.000253546
TSC22D4	black	0.511168057	0.025300747	0.571557498	0.010572752
ATP5L	black	0.510469048	0.025535376	0.85550563	3.03E-06
CALM2	black	0.508010798	0.026374105	0.830820142	1.06E-05
TMEM176A	black	0.502666704	0.028271936	0.780296375	8.11E-05
ZKSCAN1	black	0.501733743	0.028613928	0.593089374	0.007439778
FTL	black	0.500957939	0.028900765	0.889418445	3.51E-07
COX17	black	0.500327984	0.029135326	0.768717916	0.000120273
GLRX	black	0.499969618	0.029269424	0.798831717	4.11E-05
SQSTM1	black	0.499827402	0.029322773	0.691580083	0.001038394
DEFB1	black	0.49916561	0.02957203	0.676837956	0.001459088
ST14	black	0.495939921	0.030810715	0.751910147	0.00020511
RPL10	black	0.493566429	0.031747681	0.609187544	0.005629937
RPL3	black	0.491079774	0.032752947	0.796809714	4.44E-05
PSTPIP2	black	0.490570457	0.032961864	0.71588999	0.000566979
RBM8A	black	0.490172383	0.033125869	0.702822144	0.000790631
TALDO1	black	0.489093839	0.033573411	0.712424476	0.000620308
HLA-C	black	0.48707287	0.034424636	0.870367382	1.27E-06
NDUFA8	black	0.485814822	0.034962911	0.722751036	0.000472731
RPL8	black	0.485379587	0.035150643	0.761191067	0.000153552
ATP5D	black	0.484715106	0.035438762	0.706042861	0.000729596
GPX1	black	0.484653657	0.035465498	0.730362397	0.000384004
PSMA3	black	0.483381433	0.036022557	0.531854693	0.019089378
COL9A3	black	0.483280798	0.036066909	0.583115712	0.008780645
VAMP8	black	0.482993637	0.036193698	0.832312336	9.87E-06
GPX4	black	0.481749852	0.036746847	0.782462751	7.52E-05
MPST	black	0.481586156	0.036820131	0.497199425	0.030322338
CDC37	black	0.481530288	0.036845168	0.640049706	0.003161171
RPL10A	black	0.481134959	0.03702271	0.798992341	4.08E-05
HEXA	black	0.476785301	0.039020094	0.713729481	0.00059975
SPINT1	black	0.476664421	0.039076764	0.768599983	0.000120742
HLA-E	black	0.476530476	0.039139634	0.872761488	1.09E-06
OAT	black	0.476371532	0.039214339	0.643264359	0.00296627
KLK11	black	0.475467334	0.039641411	0.625654093	0.004168434
ABHD11	black	0.474111977	0.040288274	0.706022922	0.000729962
SPINT2	black	0.473712135	0.040480647	0.867793073	1.48E-06
H2AFJ	black	0.473325067	0.040667547	0.463498892	0.045638371
NEDD8	black	0.472430355	0.041102108	0.72706141	0.000420577
B2M	black	0.471759984	0.04143004	0.907145098	8.46E-08
RBM39	black	0.470260187	0.04217099	0.694708653	0.000963682
EPS8L2	black	0.46956878	0.042515976	0.704082848	0.000766248
PRDX1	black	0.466384905	0.04413264	0.689432409	0.001092444
HP1BP3	black	0.46300083	0.045902152	0.593399052	0.007400979
SELM	black	0.461224411	0.046852475	0.829247562	1.14E-05
IFI27L2	black	0.460052911	0.047487359	0.669673372	0.001709988
SMTN	black	0.460044135	0.04749214	0.645461947	0.002838838
COPE	black	0.45789466	0.048674168	0.839458943	6.99E-06
CEBPA	black	0.455325097	0.050116478	0.521509033	0.022023397
HLA-A	black	0.452198606	0.051914982	0.783746387	7.18E-05
SMDT1	black	0.451114374	0.05254999	0.660798283	0.002069672
HLA-B	black	0.45058142	0.05286428	0.855753257	2.98E-06
PPIB	black	0.449723233	0.053373357	0.820926069	1.65E-05
RASSF7	black	0.449125012	0.053730415	0.729083783	0.000397837
REEP5	black	0.447924412	0.054452471	0.793916912	4.95E-05
SLC25A6	black	0.445227098	0.056101445	0.730052127	0.000387323
TMEM106C	black	0.444290618	0.056682689	0.54766756	0.015212494
RP11-93B14.5	black	0.444096257	0.05680389	0.572982509	0.010337068
CD14	black	0.442959906	0.057516429	0.679104941	0.00138642
SMAP1	black	0.442191184	0.058002261	0.526882581	0.020458078
ATPIF1	black	0.440288646	0.05921797	0.852239868	3.62E-06
PCBP1	black	0.440105318	0.059336122	0.583823379	0.008679479
ACOT11	black	0.438699265	0.060248208	0.455903166	0.049789206
HMGN3	black	0.435078994	0.062645166	0.673219947	0.00158164
PGK1	black	0.430529046	0.065758325	0.675337241	0.001508922
LSR	black	0.428970745	0.066850709	0.577046094	0.009688182
PRSS3	black	0.42779228	0.067685788	0.68963064	0.001087358
RPL26	black	0.42711225	0.068171199	0.757402031	0.000173079
SEC11C	black	0.427012446	0.068242658	0.743259168	0.000265743
EXOC7	black	0.426423237	0.068665667	0.623940979	0.004304129
ALDOA	black	0.425663836	0.069213743	0.747200787	0.000236461
USP28	black	0.423902853	0.070497229	0.509954626	0.025709135
SYAP1	black	0.42236779	0.071630438	0.682729104	0.001276536
PLCG2	black	0.421956232	0.071936547	0.797906146	4.25E-05
IER2	black	0.421954889	0.071937548	0.617222339	0.004871836
TRABD	black	0.421274583	0.072445683	0.63429091	0.003536756
LGALS3	black	0.416262949	0.076271549	0.686864027	0.001160156
HSP90B1	black	0.415615028	0.076776878	0.633151337	0.003615271
IFT27	black	0.414174358	0.077909365	0.429913462	0.066188247
ATP6V1F	black	0.413097383	0.078763988	0.733399946	0.000352763
H1F0	black	0.412913647	0.078910479	0.690548125	0.001064078
UBXN4	black	0.410412959	0.080924307	0.740832608	0.000285257
RP11-532F12.5	black	0.409575901	0.081606785	0.540687425	0.016837768
AP1M2	black	0.407679204	0.083168893	0.636736229	0.003373016
DDX27	black	0.403717747	0.086502289	0.508365288	0.026251842
BLM	black	0.40366256	0.086549408	0.629696654	0.003862122
NT5C	black	0.403210187	0.086936353	0.722864681	0.000471289
ATF5	black	0.400503799	0.089277834	0.33725804	0.15793726
TECR	black	0.400436873	0.089336315	0.626910057	0.004071201
RPS6	black	0.397006925	0.092371082	0.573484021	0.010255138
TUBA1A	black	0.396636493	0.092703274	0.419726523	0.073611899
ATP5G2	black	0.394051741	0.095045482	0.562041035	0.012260132
ATP2A3	black	0.393456972	0.095590476	0.636400843	0.003395096
CISD3	black	0.392145097	0.096800588	0.662310818	0.002004281
PBXIP1	black	0.391288727	0.097596506	0.596738836	0.006992911
MBD4	black	0.390645152	0.098197767	0.495658903	0.030920512
NOL7	black	0.389812995	0.098979188	0.501492732	0.028702797
PSAP	black	0.388297896	0.100413468	0.667121123	0.001807625
MPZL1	black	0.384293958	0.104276138	0.466918069	0.043858686
HSPA2	black	0.38421391	0.104354438	0.480619439	0.037255222
NDUFA5	black	0.383511868	0.105042968	0.717948742	0.000537168
PARP10	black	0.380138023	0.1083976	0.472438369	0.0410982
HDAC11	black	0.377366527	0.111210352	0.318469006	0.183898682
ANKRD12	black	0.377348889	0.111228418	0.682881358	0.001272084
SCAND1	black	0.375951458	0.112666483	0.746675864	0.000240195
ZG16B	black	0.369333912	0.119657448	0.743930244	0.000260551
HNRNPA1	black	0.368688842	0.120355042	0.577465041	0.0096232
SH3BGRL3	black	0.367512271	0.12163485	0.694997217	0.000957024
PFN1	black	0.366771246	0.122445838	0.538799994	0.01730017
IFI6	black	0.366094801	0.123189492	0.787182072	6.35E-05
RPAIN	black	0.365344837	0.124017707	0.637612514	0.003315884
S100A14	black	0.363974066	0.125541684	0.660959333	0.002062626
WFDC2	black	0.363650823	0.125902976	0.550049394	0.014687521
FAM213A	black	0.363233583	0.126370417	0.691603703	0.001037813
GNB2L1	black	0.362741421	0.126923371	0.317289969	0.185617916
CSTB	black	0.361188223	0.128679627	0.797425343	4.33E-05
RPS9	black	0.358809125	0.131402897	0.530490389	0.019457486
CYB5A	black	0.356721237	0.133826038	0.683156302	0.001264078
PLEKHA3	black	0.355091602	0.135739029	0.222184545	0.360594907
NAGK	black	0.355063803	0.135771827	0.532014223	0.019046698
ALOX5AP	black	0.354444394	0.136504064	0.734122674	0.000345656
CD9	black	0.353462498	0.137670482	0.675302333	0.001510098
ALDH1A1	black	0.353272755	0.137896683	0.443729913	0.057032871
SPTLC2	black	0.350385987	0.141370283	0.629715645	0.003860728
JUND	black	0.349818573	0.142060156	0.601833312	0.006405889
CDHR5	black	0.348775637	0.143334295	0.772187893	0.000107138
TRAF7	black	0.348679653	0.143451956	0.639108081	0.003220223
RPS13	black	0.347899549	0.144410734	0.461184839	0.046873814
hsa-mir-1199	black	0.346798124	0.145772007	0.531989333	0.019053352
GFPT1	black	0.346458556	0.14619348	0.527982213	0.020148888
CYC1	black	0.344489637	0.148653999	0.722392735	0.000477302
RPS8	black	0.343704949	0.149642561	0.540949377	0.016774378
IK	black	0.34062296	0.153569363	0.421195103	0.072505222
MYH14	black	0.337355018	0.157810194	0.578660642	0.00943969
CTSD	black	0.337021478	0.158247515	0.700310002	0.000841166
SERPINA1	black	0.336116911	0.15943773	0.56199735	0.012268348
ATP5F1	black	0.335525953	0.160218616	0.620315068	0.004603331
RPS4X	black	0.33030251	0.167235149	0.719286782	0.000518512
PLEKHJ1	black	0.323087058	0.177268046	0.703893072	0.000769877
CYSTM1	black	0.322574357	0.177996089	0.718902692	0.00052381
RICTOR	black	0.31954399	0.182340537	0.498101619	0.029976234
ZDHHC12	black	0.317681403	0.185045947	0.552825733	0.014093985
PHPT1	black	0.314758948	0.189344939	0.689774363	0.001083684
TUBB4B	black	0.312243908	0.193097725	0.685808605	0.001188982
CRIP1	black	0.311155225	0.194737469	0.724280985	0.000453627
BIN3	black	0.305606851	0.203238256	0.518660414	0.022890698
MZT2B	black	0.30248517	0.208127275	0.620070133	0.004624143
USH1C	black	0.299106219	0.213505802	0.472515037	0.041060826
RPS19BP1	black	0.28892627	0.230256868	0.668583876	0.001751115
PHB	black	0.287600619	0.232498892	0.477753412	0.038568508
LGALS4	black	0.286675642	0.234071577	0.714671205	0.000585275
CD300LF	black	0.283116877	0.240186061	0.549639507	0.014776816
CYP3A5	black	0.282499878	0.241256454	0.651185988	0.002528022
KLK1	black	0.274368278	0.255648315	0.568325514	0.011123376
ZNF664	black	0.260680629	0.281071594	0.500644103	0.029017435
SEPW1	black	0.26025563	0.281885052	0.702681114	0.000793398
HIST1H2BK	black	0.259004338	0.284288466	0.646015791	0.002807447
HCCS	black	0.258054883	0.286120508	0.66908837	0.00173197
LRPAP1	black	0.257029544	0.28810709	0.53452407	0.018385129
HADHA	black	0.252999826	0.295996229	0.607513263	0.005799451
RPS7	black	0.241442027	0.319343314	0.521739335	0.021954428
HSBP1L1	black	0.238426415	0.325609887	0.464716908	0.044998173
SEC16A	black	0.234391683	0.334106919	0.514954873	0.024058936
CLDN7	black	0.225097063	0.354169151	0.693673465	0.000987887
IFIH1	black	0.217939663	0.37007822	0.205213651	0.399338847
PRELID1	black	0.20951136	0.389319058	0.57325377	0.010292688
QSOX1	black	0.202550182	0.405618543	0.655031303	0.002335497
ABHD5	black	0.200498652	0.410491759	0.47468203	0.040015226
TIMP1	black	0.195361515	0.422832092	0.650895408	0.002543089
CALM3	black	0.194726089	0.42437208	0.576189814	0.009822101
STARD10	black	0.192759777	0.429156354	0.509058902	0.026013902
CYBA	black	0.179682575	0.461688381	0.565368789	0.01164712
JUNB	black	0.163079952	0.504722123	0.568842359	0.011033804
RALGPS2	black	0.155581709	0.524765666	0.413520511	0.078427397
CST3	black	0.152159877	0.534033791	0.512571977	0.024834623
NPC2	black	0.148835077	0.543110376	0.457046311	0.049146808
S100A11	black	-0.148432329	0.544214582	0.258948031	0.284396913
PSME2	black	0.121295965	0.62084303	0.586109958	0.008359034
PHGR1	black	0.115786017	0.636906055	0.64577006	0.002821339
C15orf48	black	0.112534391	0.646459302	0.668259865	0.001763504
NDUFA2	black	0.11102326	0.650917192	0.490217347	0.033107312
CLTB	black	0.089091936	0.716828188	0.502049999	0.028497639
C19orf25	black	0.08784044	0.720653076	0.443335366	0.057280258
THOC7	black	0.080371826	0.743608473	0.507713388	0.026477025
CAMP	black	0.08002887	0.744667731	0.326899741	0.171917136
RMND5B	black	0.052679089	0.83040517	0.359591112	0.130503348
PRDX5	black	0.049331807	0.841046256	0.478438054	0.038251591
AOC1	black	-0.047487712	0.84692009	0.450670736	0.05281151
RWDD1	black	0.038974352	0.874132697	0.470790683	0.041907753
CD74	black	-0.036344599	0.88256744	0.33003984	0.167593434
CHMP5	black	0.033010561	0.893278435	0.467199001	0.043714861
HAX1	black	-0.018379611	0.94046791	0.340942336	0.153159172
LAMTOR5	black	-0.000928187	0.996991042	0.508361311	0.026253211
RGS12	blue	0.638185677	0.003278949	0.291179395	0.226478376
MARVELD3	blue	0.542673989	0.016361765	0.544572817	0.015916869
PPP1R7	blue	0.535939789	0.01802009	0.481079933	0.037047475
IP6K2	blue	0.522783599	0.021643836	0.663588316	0.001950398
DNM2	blue	0.521023573	0.022169338	0.24253773	0.317084282
ABHD12	blue	-0.506955825	0.026740606	-0.219766194	0.36598053
FUT6	blue	0.498208437	0.029935461	0.307721834	0.1999694
FUT3	blue	0.494391643	0.031419437	0.586318118	0.008330346
JMJD6	blue	0.492451691	0.032195318	0.24093153	0.320399073
PNISR	blue	0.481798729	0.036724987	0.554729709	0.013698162
GADD45B	blue	0.477743159	0.03857327	0.21798494	0.369976333
WSB1	blue	0.472098797	0.041264049	0.468550819	0.043027836
PRR4	blue	0.47196552	0.041329283	0.327100689	0.171638198
ASNS	blue	0.469061193	0.042770617	0.164540601	0.50086086
YIF1B	blue	0.45090218	0.052674953	0.460730654	0.047119267
COL27A1	blue	0.44358879	0.057121264	0.449439401	0.053542542
SHISA5	blue	0.441382753	0.058516521	0.252012573	0.29794884
IL4R	blue	0.439342368	0.059829736	0.288238065	0.231419054
ADAP1	blue	0.435408301	0.062424221	0.369170335	0.119834071
MRPS21	blue	0.424878418	0.069784021	0.485380701	0.035150161
SIRT2	blue	0.417646021	0.075201102	0.234290319	0.334322045
TBCC	blue	0.414909946	0.077329598	0.386015903	0.102602034
AKT2	blue	0.411944191	0.079686749	0.124065372	0.61283047
POLRMT	blue	0.407072007	0.083673592	0.296666784	0.217444942
PFKL	blue	0.405022903	0.085393423	0.52301316	0.021576026
HOXA-AS3	blue	0.404603472	0.085748629	0.436654318	0.061593514
JOSD2	blue	0.402089283	0.087900599	0.299143479	0.213446
FAM83H	blue	0.401672453	0.088261162	0.053190543	0.828781685
RAD51-AS1	blue	0.392571685	0.096405877	0.223016505	0.358752649
ZBTB7B	blue	0.392563967	0.096413008	0.140364097	0.566545842
C9orf78	blue	0.390161955	0.098650957	0.401591044	0.088331709
SSNA1	blue	0.38914431	0.099610362	0.451334039	0.052420864
ZNF219	blue	0.386522232	0.102113487	0.094375243	0.700753039
KCNQ1	blue	0.385401217	0.103197398	0.274854031	0.254773712
COQ7	blue	0.383797541	0.1047624	0.293224915	0.223083037
RGL2	blue	0.380750141	0.107783326	0.199388252	0.413142528
PHRF1	blue	0.369552276	0.119421957	0.093607254	0.703082382
EIF3J-AS1	blue	0.369123154	0.119885049	0.203760799	0.40275764
KANSL2	blue	0.360283162	0.129710883	0.12001347	0.624567557
FURIN	blue	0.35963263	0.13045571	0.400900583	0.088931697
GOLGA4	blue	0.354201867	0.136791522	0.280868005	0.244102171
JHDM1D-AS1	blue	0.351184348	0.140403584	0.100077895	0.683537774
PKP3	blue	0.340011447	0.154356877	0.204778733	0.400360612
ERV3-1	blue	0.338502281	0.15631231	0.106163623	0.665329744
TRIM65	blue	0.333695868	0.162653516	-0.036683697	0.881479106
FOSB	blue	0.331424968	0.165709998	0.487151884	0.034391045
CA7	blue	0.327429296	0.171182716	0.471947312	0.041338201
POLR2A	blue	0.324791459	0.17486226	0.269460954	0.264590189
RP11-747H7.3	blue	-0.324107926	0.175824403	-0.08488251	0.729718389
EXOC3	blue	0.32122992	0.179914801	0.178485282	0.464727921
TSR3	blue	0.319501159	0.182402447	0.206271482	0.396859617
CATSPER2	blue	-0.319122224	0.182950805	-0.119625462	0.625696106
FAM127A	blue	-0.314655792	0.189497895	-0.281662281	0.242714423
DAPK3	blue	0.313967796	0.190520142	0.282062873	0.24201643
ZNF609	blue	0.30805032	0.19946485	0.180779006	0.458913772
WHSC1	blue	0.304564853	0.204861654	0.142159029	0.561543486
NSUN3	blue	0.304255387	0.205345437	0.050267116	0.838070152
TEAD4	blue	-0.303636279	0.206315538	-0.359577506	0.130518962
CAMK2D	blue	0.299278982	0.213228613	0.338839825	0.155873479
PKD1	blue	0.296096981	0.218371838	0.074193898	0.762755541
SDCCAG8	blue	0.296067958	0.218419119	0.27225024	0.259483989
CCDC107	blue	0.294343454	0.221240453	0.525022051	0.020989752
C16orf93	blue	0.2887332	0.230582528	0.241687099	0.318837215
MED25	blue	0.28797491	0.231864448	0.230170308	0.343134562
SLC9A3R2	blue	0.287372412	0.232886266	0.213168979	0.380902253
SIMC1	blue	0.287195214	0.233187339	0.111578133	0.649278969
IFNGR1	blue	-0.286693431	0.234041267	-0.260677099	0.281078344
ATAT1	blue	0.284525313	0.237754058	0.112400016	0.646855247
NUBP1	blue	0.28313379	0.240156761	0.06538082	0.790297006
RNPEP	blue	0.282531361	0.241201763	0.272449311	0.259121947
LIMS1	blue	0.278712726	0.247893298	0.167620579	0.492765757
RGS3	blue	0.277043055	0.250855827	0.276883209	0.251140617
LTBR	blue	0.27427902	0.255809232	0.214878878	0.3770026
RGP1	blue	0.273653614	0.256938516	0.170507096	0.485237432
BTD	blue	-0.265903115	0.271193975	-0.354915339	0.135947083
ZNF468	blue	0.260123459	0.282138325	0.080182827	0.744192163
DUSP4	blue	0.257890281	0.286438854	0.073678701	0.764358418
PLXNB2	blue	0.25746333	0.287265606	0.23660607	0.329427539
RP5-1033H22.2	blue	-0.256114881	0.28988635	-0.127128367	0.604017242
KIF1B	blue	0.255670344	0.290753511	0.129402368	0.597507889
ADRBK1	blue	0.255292304	0.291492203	0.377163374	0.111418567
ERCC3	blue	0.254270201	0.293495129	0.023697356	0.923286476
KRT20	blue	0.253026015	0.295944538	0.004009236	0.987003524
FUT8	blue	-0.250186667	0.301580703	-0.309537835	0.197190622
ARMCX3	blue	0.248835921	0.304284585	0.119284622	0.626688122
CDC42EP4	blue	-0.24698165	0.308020136	-0.179100662	0.463164408
CCDC91	blue	0.246776076	0.308435969	0.317020627	0.186012172
FAM120AOS	blue	0.246155187	0.30969394	0.170378715	0.485571056
PEX26	blue	-0.244907355	0.312231445	-0.117932733	0.630628831
USP43	blue	0.244270124	0.313532058	0.020688	0.933006068
LAD1	blue	0.241473329	0.319278645	0.390378849	0.098447346
ZBTB18	blue	0.240243791	0.321824658	-0.017050288	0.944767123
EPS8L3	blue	0.239668921	0.323019163	0.308650122	0.198545742
CHD8	blue	0.237362781	0.327837366	0.135153227	0.581176996
ELMOD3	blue	0.237040424	0.328514222	0.221483334	0.362151816
STX16	blue	0.236919018	0.328769352	0.19594084	0.421430665
FAM20B	blue	0.236784881	0.329051372	-0.097144683	0.692374557
PSIP1	blue	0.232608252	0.337903761	0.270673257	0.262363217
ID2	blue	0.232432153	0.338280027	0.303117798	0.207130286
INPP5D	blue	0.227480532	0.348959869	0.203389857	0.403633072
PPP1R15A	blue	0.225988273	0.352216134	0.344907676	0.148129199
MOCS1	blue	0.225825779	0.352571763	-0.052709656	0.830308124
SYNGR2	blue	0.223707294	0.35722709	0.476501485	0.039153252
NR1H2	blue	0.223173291	0.358406073	0.194893492	0.42396608
AC012146.7	blue	-0.219388394	0.366825978	0.003141362	0.989816693
TAF6L	blue	0.217886026	0.370198941	0.156151059	0.523230864
CAPN15	blue	0.216802582	0.372642198	-0.133287287	0.586454938
HEXIM1	blue	0.216465542	0.373404096	0.249183191	0.303588039
RETSAT	blue	-0.215183259	0.376310773	-0.103739016	0.672563185
RAB3GAP1	blue	0.213270377	0.380670377	0.280934533	0.243985742
REEP3	blue	0.212373443	0.38272422	0.059907483	0.807524358
OTUD5	blue	0.21074514	0.386468507	-0.067699069	0.783027803
RHEB	blue	0.210587283	0.386832577	0.371703905	0.117119175
TRIM4	blue	0.210000748	0.388186979	-0.0354048	0.88558476
ARMCX5	blue	0.208996399	0.390512264	0.071289308	0.771804184
GPR89A	blue	0.208247381	0.392251395	0.271381035	0.2610685
PCM1	blue	0.207463249	0.394076619	0.347036697	0.145476397
RBL2	blue	0.207283629	0.394495378	0.074934796	0.760452086
ZNF816	blue	0.205896397	0.397737735	-0.059594517	0.808512068
SRPR	blue	0.204978424	0.399891296	0.140922287	0.564988127
ANKRD36C	blue	-0.204457302	0.401116672	-0.149922083	0.540135226
RND1	blue	-0.204457302	0.401116672	-0.149922083	0.540135226
RPUSD4	blue	-0.204457302	0.401116672	-0.149922083	0.540135226
ZNF707	blue	-0.204457302	0.401116672	-0.149922083	0.540135226
TM2D1	blue	0.204009388	0.402171542	0.368656112	0.120390513
MICAL3	blue	0.202841566	0.404928947	-0.010059381	0.9673981
VPS9D1	blue	0.202841566	0.404928947	-0.010059381	0.9673981
FAM50A	blue	-0.197935831	0.416623634	0.078725665	0.748696813
ATP6AP1L	blue	-0.197576558	0.417487143	-0.334756837	0.161238845
SP1	blue	0.197286979	0.418183839	0.225221667	0.353895718
YY1	blue	0.19471508	0.424398786	0.15618836	0.523130385
FRY	blue	0.193374171	0.427658407	0.106018279	0.665762564
CSNK1D	blue	0.191481808	0.432281007	0.250917347	0.300124128
FKBP9	blue	-0.187942112	0.440997765	-0.232886081	0.337310625
SREBF2	blue	0.187608838	0.44182316	-0.044187806	0.857450112
HDAC7	blue	-0.18725543	0.442699296	0.020049517	0.935069447
TRAPPC10	blue	0.185915482	0.446029349	-0.126191972	0.606706062
SLC35A2	blue	0.185441358	0.447210745	-0.066778331	0.785912883
CDK5RAP2	blue	0.185210027	0.447787746	0.183672357	0.45163287
PAWR	blue	0.183320055	0.452516224	0.257737549	0.286734439
PRPF38B	blue	0.181877084	0.456143531	0.359922905	0.130122988
TAB3	blue	0.180926852	0.458540287	-0.118016988	0.630382948
RAB15	blue	0.179705528	0.46163021	0.019018411	0.938402495
EIF4A1	blue	0.176841384	0.468917659	0.251708548	0.298551719
STK24	blue	0.17607933	0.470866295	0.154948876	0.526474052
EPS8	blue	0.175621348	0.472039344	0.439437032	0.059768323
FAM208B	blue	0.175045613	0.47351607	-0.06383933	0.7951398
RLF	blue	0.173984934	0.476242682	-0.08022624	0.744058076
RAB3IP	blue	0.17260262	0.479807789	0.178147399	0.465587522
CRCP	blue	-0.170909088	0.484193507	-0.084130436	0.732028847
ERN1	blue	-0.170909088	0.484193507	-0.084130436	0.732028847
MYO19	blue	-0.170909088	0.484193507	-0.084130436	0.732028847
SRGAP2	blue	0.170843063	0.484364891	-0.068730566	0.779798884
NFASC	blue	-0.170000679	0.486554111	0.145638555	0.55190199
EIF4G3	blue	0.16990434	0.486804788	0.311310674	0.19450277
LRP5	blue	0.169374447	0.48818473	0.233120935	0.336809714
SDC3	blue	-0.169119534	0.488849251	-0.057854741	0.814007752
MYO7B	blue	-0.166032953	0.496930536	0.054536714	0.824511788
S100A1	blue	0.166030514	0.496936947	0.104674651	0.669768555
SCAMP2	blue	0.1655927	0.498088449	0.10196526	0.677872452
MFSD3	blue	0.165195738	0.499133621	0.053419257	0.828055903
MANBA	blue	0.164262258	0.501595566	-0.100021389	0.683707641
NCOA3	blue	0.163993772	0.502304748	0.024199553	0.921665461
GRAMD1A	blue	0.16397805	0.502346292	0.193524207	0.427293028
PRUNE	blue	0.162937011	0.505100756	0.037521741	0.878790291
ATL3	blue	0.162567323	0.506080642	0.00942249	0.969461283
DSTYK	blue	0.162205832	0.50703968	-0.003537242	0.988533451
MGEA5	blue	0.162148702	0.507191326	0.083866373	0.732840604
INPP5B	blue	0.161284489	0.509487925	0.066057923	0.788172108
PRKAR1B	blue	0.160772181	0.510851687	0.093362066	0.70382658
PEX1	blue	0.158868876	0.515933405	0.003039737	0.990146114
CPEB4	blue	0.157440386	0.519762976	0.22711682	0.34975192
TPM2	blue	-0.157093484	0.520694971	0.070597483	0.773963632
ANLN	blue	0.154304549	0.528216114	0.063751145	0.795417062
RP11-1220K2.2	blue	0.154178175	0.528558102	-0.140665067	0.565705706
TAP1	blue	0.152135775	0.534099337	0.179172073	0.462983145
RTCA	blue	0.14877858	0.543265213	-0.033237064	0.892550186
MBD3	blue	0.148437479	0.544200455	-0.177847361	0.466351514
FBXO34	blue	0.147944344	0.545553838	-0.033518024	0.891646962
MRPL17	blue	0.147569797	0.546582772	0.138696644	0.57121024
RP11-74E22.3	blue	0.147321918	0.547264214	0.098024271	0.689720597
PHF3	blue	0.147199172	0.547601794	0.061417252	0.802763526
RP4-769N13.6	blue	0.146106615	0.550610694	0.0486856	0.843103664
GBP3	blue	-0.145504292	0.552272646	-0.087557864	0.721517582
PIM3	blue	0.145183596	0.553158435	0.233338077	0.336346964
EP400	blue	0.144743027	0.554376353	0.050607135	0.836988746
HMGN4	blue	-0.143680104	0.557319612	-0.073001169	0.766467747
MYLIP	blue	0.143397143	0.558104301	0.158077343	0.518053744
SLC48A1	blue	0.142155199	0.561554141	0.116201015	0.635690694
CHCHD7	blue	0.141023093	0.564707011	0.17392382	0.47640002
DEPDC5	blue	0.14074888	0.565471845	0.016137919	0.947718707
COMT	blue	0.139572525	0.568758051	0.13978828	0.56815471
FAIM3	blue	0.139367331	0.569332118	-0.008109043	0.973716711
TMEM198	blue	0.139069115	0.570166881	0.389286696	0.09947572
CLK2	blue	-0.138858376	0.570757096	-0.061055832	0.803902609
AGK	blue	0.137994705	0.573178737	-0.08308561	0.735242332
PPP2R2D	blue	-0.136478684	0.577440165	0.018609393	0.939724919
KIAA0355	blue	-0.136407707	0.577640008	-0.023599361	0.923602822
MYL5	blue	-0.134784344	0.582218803	-0.236516288	0.329616509
AC009403.2	blue	0.133211807	0.586668861	0.015940096	0.948358767
C8orf76	blue	0.132462468	0.588794409	0.001266568	0.9958941
APITD1	blue	0.131282341	0.592148445	-0.099409112	0.685549179
AC093388.3	blue	-0.129675095	0.596729158	-0.05529411	0.822111481
PRKD2	blue	0.127091863	0.60412197	0.10735949	0.661772406
KLHL42	blue	0.125941509	0.60742608	-0.021271328	0.931121289
DNAJC7	blue	0.124864988	0.610524739	0.083706231	0.733333027
SLC16A13	blue	0.124640502	0.611171705	0.01958123	0.936583058
RACGAP1	blue	0.123899326	0.613309712	-0.050299903	0.837965862
MSL1	blue	0.122602549	0.617057603	0.185428148	0.447243682
AL591479.1	blue	0.12192276	0.619025938	0.061278249	0.803201574
POLR2J3	blue	-0.121511727	0.620217293	-0.167294216	0.493620506
CTD-2540F13.2	blue	-0.120971287	0.621785104	-0.177785875	0.466508155
SFXN3	blue	-0.120971287	0.621785104	-0.177785875	0.466508155
TRERF1	blue	0.120897409	0.621999546	-0.056307966	0.818900783
MBD5	blue	0.120196576	0.62403526	-0.044009448	0.858019927
KHNYN	blue	-0.120046881	0.624470416	-0.102927008	0.674991891
FOPNL	blue	0.119734912	0.625377684	0.076849834	0.754507202
ZNF775	blue	0.119305118	0.626628451	-0.022536952	0.927033181
CHAF1A	blue	-0.118246849	0.629712337	0.064090152	0.794351314
NAPSA	blue	-0.116968244	0.633446136	-0.216657037	0.372971103
SLC6A6	blue	-0.116968244	0.633446136	-0.216657037	0.372971103
MEPCE	blue	-0.114495466	0.640691226	0.048605272	0.843359484
SMPD2	blue	0.113751872	0.642876047	-0.127395184	0.603251978
MYO5B	blue	0.113415072	0.643866558	0.08630068	0.725367687
NT5C3B	blue	0.11319303	0.644519882	0.149283806	0.541881302
NCLN	blue	-0.112856608	0.645510233	-0.204858505	0.400173094
FCF1	blue	0.111583294	0.649263737	-0.176127711	0.47074246
LEAP2	blue	0.111583294	0.649263737	-0.176127711	0.47074246
RP11-297D21.4	blue	0.111583294	0.649263737	-0.176127711	0.47074246
TMEM254	blue	0.111583294	0.649263737	-0.176127711	0.47074246
ATG2A	blue	0.111239376	0.650278943	0.070741626	0.773513574
PUM2	blue	-0.110602432	0.65216068	-0.04838903	0.844048217
MYPOP	blue	0.109990498	0.653970428	-0.116129716	0.635899436
CCDC64B	blue	0.109817917	0.654481159	0.115119173	0.638860835
TYK2	blue	0.109349306	0.655868689	0.275728656	0.253203711
CEP89	blue	-0.108644371	0.657957997	0.098454957	0.688422359
MRI1	blue	0.10744543	0.661517025	-0.074979428	0.760313388
ERICH1	blue	0.105909817	0.666085621	-0.03070389	0.900699365
ANKMY1	blue	-0.104165185	0.671289757	-0.094554258	0.700210447
ZNF335	blue	-0.104165185	0.671289757	-0.094554258	0.700210447
POLR3K	blue	-0.103957056	0.671911555	0.170729001	0.484661035
TMEM246	blue	0.10330165	0.673870956	0.230063354	0.343365112
CBLC	blue	-0.10290714	0.675051355	-0.088936755	0.717302112
SLC22A23	blue	0.10282052	0.675310624	0.296048409	0.218450969
CEP164	blue	0.102622207	0.675904344	0.036652133	0.881580404
KIF9	blue	0.10232882	0.676783037	0.136726476	0.576742714
SH3BP5L	blue	0.101910671	0.678036081	-0.084033773	0.732325968
NFS1	blue	0.101179446	0.680229247	-0.030468807	0.901456116
YTHDC2	blue	-0.100823636	0.68129732	-0.199108711	0.413811302
SYVN1	blue	-0.098263027	0.689000801	-0.006262816	0.979699414
LRCH4	blue	0.097817355	0.690344612	0.242561839	0.317034684
ZNF598	blue	-0.095965799	0.695936962	-0.110808553	0.651551511
MTMR12	blue	0.095352297	0.697793289	-0.12022308	0.623958223
PTPDC1	blue	0.093733763	0.702698501	-0.128132804	0.601138461
S100P	blue	0.093733763	0.702698501	-0.128132804	0.601138461
ZNF766	blue	0.093733763	0.702698501	-0.128132804	0.601138461
LINC01011	blue	0.093065341	0.704727552	-0.011655506	0.962228419
LCN12	blue	-0.092712112	0.705800583	-0.118467054	0.629070156
COG1	blue	0.092578899	0.70620539	-0.080348348	0.743680975
ANKRD39	blue	0.091655519	0.709013438	0.212445448	0.382559111
VPS11	blue	0.088397467	0.718949871	0.06619241	0.787750231
DNASE1L1	blue	0.088044663	0.720028481	-0.07863606	0.748974071
Mar-07	blue	0.088044663	0.720028481	-0.07863606	0.748974071
R3HCC1	blue	0.08431924	0.731448612	0.043935092	0.858257499
MTFR1L	blue	0.083692907	0.733374003	0.094471199	0.700462179
ATP6V0A1	blue	0.082967126	0.735607012	-0.005659229	0.98165558
DAB2	blue	0.0821161	0.738227947	0.254718628	0.292615355
MTHFS	blue	-0.081679016	0.739575129	0.133047085	0.587135829
RNASEH2A	blue	-0.081525107	0.740049679	-0.157885028	0.51856953
SIAE	blue	-0.081296485	0.740754761	0.159240464	0.514939419
CNTRL	blue	0.08127847	0.740810329	0.106414192	0.664583807
ELMO2	blue	0.080661079	0.742715426	-0.089697875	0.714978596
COBL	blue	0.079633878	0.745888249	0.194642584	0.424574678
NMNAT1	blue	0.077808571	0.751535914	-0.073137444	0.76604336
MPPE1	blue	0.077098143	0.753737332	0.079641638	0.745864267
NTAN1	blue	0.076428578	0.755813792	-0.106407523	0.664603657
TK2	blue	0.075831483	0.757666864	0.055585946	0.821187011
LINC00338	blue	0.073253993	0.765680455	-0.032386022	0.895286863
PXN	blue	-0.072047792	0.769438512	0.177126531	0.46818956
APOBEC1	blue	0.071554198	0.770977787	-0.084682692	0.730332036
ZNF350	blue	0.071510885	0.771112897	-0.059720282	0.808115125
PI4KA	blue	0.071233382	0.771978691	-0.075012977	0.760209134
SLC25A37	blue	0.070044534	0.77569074	0.042205433	0.863787094
C12orf54	blue	0.067434866	0.783855393	-0.199542944	0.412772694
RELB	blue	0.067434866	0.783855393	-0.199542944	0.412772694
ZNF839	blue	0.067434866	0.783855393	-0.199542944	0.412772694
KIAA1522	blue	-0.066534208	0.78667828	-0.000862553	0.997203812
ICK	blue	-0.066462921	0.78690182	-0.22319082	0.358367338
LACTB	blue	-0.06628494	0.787459999	-0.066118231	0.787982919
SGTA	blue	0.066250658	0.787567525	-0.069494923	0.777408421
TPP2	blue	-0.065756917	0.789116556	-0.028839642	0.906702746
POLM	blue	0.065516627	0.789870699	-0.04796939	0.845385086
KBTBD4	blue	0.064808129	0.792095339	-0.018152197	0.94120329
hsa-mir-6080	blue	0.064731506	0.792336026	-0.108177238	0.659343837
TANC1	blue	-0.064460861	0.793186304	-0.07936724	0.746712488
PUM1	blue	0.062318427	0.799924958	-0.001993488	0.993537645
FBXO28	blue	0.060855521	0.804534094	0.011672003	0.962174995
SPIDR	blue	-0.060418214	0.805913109	0.137806313	0.573707557
COPG2	blue	0.060319326	0.806225023	-0.143292751	0.558393919
DHX34	blue	0.060319326	0.806225023	-0.143292751	0.558393919
FAM85A	blue	0.060319326	0.806225023	-0.143292751	0.558393919
RP1-40E16.12	blue	-0.060048916	0.807078094	-0.068113055	0.781731481
PTPRE	blue	0.059675737	0.808255714	0.102239473	0.67705071
INSIG1	blue	0.058834254	0.810912582	0.050298836	0.837969254
ACAA1	blue	0.058403579	0.812273147	0.205658755	0.39829463
RP11-390E23.6	blue	0.058357603	0.812418423	0.116655528	0.634360631
AMDHD2	blue	0.05820403	0.812903726	0.248357799	0.305245168
RP11-708J19.1	blue	0.057211371	0.816042183	-0.017117152	0.94455084
NELFB	blue	0.056424688	0.818531321	0.18435502	0.449923702
ANKRD52	blue	-0.054465277	0.824738262	-0.090591579	0.712253395
CTD-3094K11.1	blue	0.053913706	0.826487317	0.240861068	0.320544958
CDYL2	blue	-0.053877996	0.826600582	-0.098794273	0.687400132
BEX5	blue	-0.053693168	0.827186872	-0.13081902	0.593467423
DZANK1	blue	-0.053559659	0.827610428	-0.151671205	0.535363472
INO80B	blue	-0.053559659	0.827610428	-0.151671205	0.535363472
RANBP6	blue	-0.053559659	0.827610428	-0.151671205	0.535363472
RASD1	blue	0.051265976	0.83489415	0.158644473	0.516534113
COMTD1	blue	-0.050943563	0.835919037	-0.018296542	0.940736522
RNF20	blue	-0.050391918	0.837673194	0.009367334	0.969639967
B4GALT7	blue	-0.050354439	0.837792399	0.133135296	0.586885743
BSDC1	blue	0.050129108	0.838509153	0.197132104	0.41855671
CMIP	blue	-0.049843089	0.839419123	0.083474487	0.7340458
FAM43A	blue	0.049769969	0.839651787	-0.061107874	0.803738568
PPP2R5E	blue	-0.049156092	0.841605604	0.031728514	0.897401975
MTMR3	blue	-0.048321589	0.844263041	0.035808897	0.884287177
NHLRC3	blue	0.048126079	0.844885865	0.077579888	0.752244339
NDRG1	blue	-0.048112004	0.844930708	0.21203398	0.383503143
MMS19	blue	0.046734309	0.849322082	-0.063645301	0.795749879
AC009506.1	blue	0.045705082	0.852605503	0.124454501	0.611707963
ING2	blue	-0.045349499	0.853740421	-0.215888247	0.374711142
RP11-506O24.2	blue	-0.045349499	0.853740421	-0.215888247	0.374711142
ZNF333	blue	-0.045349499	0.853740421	-0.215888247	0.374711142
AC006994.2	blue	-0.045349499	0.853740421	-0.215888247	0.374711142
AC142528.1	blue	-0.045349499	0.853740421	-0.215888247	0.374711142
CEP170	blue	-0.045349499	0.853740421	-0.215888247	0.374711142
CTSO	blue	-0.045349499	0.853740421	-0.215888247	0.374711142
HIST4H4	blue	-0.045349499	0.853740421	-0.215888247	0.374711142
IL23R	blue	-0.045349499	0.853740421	-0.215888247	0.374711142
KIAA0101	blue	-0.045349499	0.853740421	-0.215888247	0.374711142
MIR146A	blue	-0.045349499	0.853740421	-0.215888247	0.374711142
NOP14-AS1	blue	-0.045349499	0.853740421	-0.215888247	0.374711142
NUP43	blue	-0.045349499	0.853740421	-0.215888247	0.374711142
POGK	blue	-0.045349499	0.853740421	-0.215888247	0.374711142
PRPF4	blue	-0.045349499	0.853740421	-0.215888247	0.374711142
QTRTD1	blue	-0.045349499	0.853740421	-0.215888247	0.374711142
RBM15	blue	-0.045349499	0.853740421	-0.215888247	0.374711142
RN7SL559P	blue	-0.045349499	0.853740421	-0.215888247	0.374711142
RP11-102N12.3	blue	-0.045349499	0.853740421	-0.215888247	0.374711142
RP11-1069G10.1	blue	-0.045349499	0.853740421	-0.215888247	0.374711142
RP11-339B21.15	blue	-0.045349499	0.853740421	-0.215888247	0.374711142
SH3BP1	blue	-0.045349499	0.853740421	-0.215888247	0.374711142
UNC93B1	blue	-0.045349499	0.853740421	-0.215888247	0.374711142
CTAGE5	blue	0.044446192	0.856624746	-0.146753951	0.548827039
LZTR1	blue	0.044446192	0.856624746	-0.146753951	0.548827039
PRSS16	blue	0.044446192	0.856624746	-0.146753951	0.548827039
FAM228B	blue	0.044156663	0.857549602	0.03040039	0.901676373
HDHD1	blue	0.044057796	0.857865461	0.028095165	0.909101535
ETV3	blue	0.043999249	0.858052514	0.005483541	0.982224986
PCIF1	blue	0.043730047	0.858912689	0.200743338	0.409908877
HDAC3	blue	0.04172907	0.865311067	-0.087157455	0.722743137
HIST1H2BN	blue	-0.041729032	0.865311189	-0.090371137	0.712925289
AP4B1	blue	-0.041572614	0.865811699	0.06705808	0.785036024
HCG18	blue	0.039801288	0.871482998	0.132010489	0.590078035
PRR3	blue	0.03869577	0.875025628	-0.073981798	0.763415314
BEND7	blue	0.037673164	0.878304594	0.044737457	0.855694525
SENP3	blue	-0.036078054	0.883423054	-0.18141678	0.457303748
CAPN5	blue	0.034662336	0.887969585	0.111565489	0.649316281
TFCP2L1	blue	0.034473471	0.888576375	0.336926362	0.158372378
RBMX2	blue	-0.033022584	0.893239774	0.009671335	0.968655136
UNKL	blue	0.032954613	0.89345833	-0.055658184	0.820958211
UCK1	blue	0.031523274	0.898062341	0.040985661	0.86769028
WDR37	blue	0.031399818	0.898459595	-0.009273181	0.969944991
ZNF34	blue	0.031142576	0.899287416	-0.213274361	0.380661268
ARPP19	blue	0.03049189	0.901381806	0.167608775	0.49279666
CLDN15	blue	-0.029917348	0.903231631	-0.10815587	0.659407255
LGALS2	blue	0.029732329	0.903827428	0.111870796	0.648415521
AKTIP	blue	-0.029218244	0.905483143	-0.152820842	0.532237716
DMGDH	blue	-0.029218244	0.905483143	-0.152820842	0.532237716
PAX8	blue	-0.029218244	0.905483143	-0.152820842	0.532237716
SLC2A10	blue	-0.029218244	0.905483143	-0.152820842	0.532237716
ANKRD36	blue	-0.028859962	0.906637284	-0.002659582	0.991378413
SLC25A29	blue	-0.028747904	0.906998294	-0.220907929	0.363432251
KCNQ4	blue	0.028370638	0.908213839	0.194863521	0.424038753
C1orf174	blue	-0.028149947	0.908924994	0.032794106	0.893974453
CYP2S1	blue	0.027987811	0.909447502	-0.109875983	0.654309302
MADCAM1	blue	0.027987811	0.909447502	-0.109875983	0.654309302
SIRT4	blue	0.027987811	0.909447502	-0.109875983	0.654309302
TBC1D2	blue	0.027987811	0.909447502	-0.109875983	0.654309302
PROC	blue	0.027774414	0.910135265	0.072553035	0.767863766
MYCBP2	blue	-0.026822419	0.913204198	-0.019466261	0.936954698
DPH3	blue	0.023969865	0.922406823	0.079090842	0.747567172
HOXD-AS2	blue	-0.022743599	0.926365851	-0.022728882	0.926413375
TESK1	blue	-0.022359854	0.927605124	-0.175668294	0.471919033
ZDHHC2	blue	0.022127763	0.92835472	-0.055129542	0.822632895
LUC7L	blue	0.021864363	0.929205506	0.154692235	0.527167611
INO80E	blue	0.021092294	0.931699727	-0.038828697	0.874599541
WDTC1	blue	-0.020767396	0.932749514	0.036014924	0.883625719
PSTK	blue	0.019836959	0.935756457	-0.127001306	0.604381806
RPPH1	blue	0.019836959	0.935756457	-0.127001306	0.604381806
DOCK7	blue	0.019658302	0.936333929	-0.049002141	0.842095732
TIPARP	blue	0.018608842	0.9397267	-0.187468137	0.442171864
NOTCH2NL	blue	0.018403459	0.940390795	-0.005438097	0.982372273
RCBTB1	blue	0.016426935	0.946783646	-0.149620452	0.540960052
INTS6	blue	0.016000166	0.948164403	-0.045652039	0.852774785
OSBP	blue	-0.015689836	0.94916853	-0.098394816	0.688603595
AXIN1	blue	-0.015686418	0.949179589	0.087980872	0.72022356
TAPT1-AS1	blue	0.015649817	0.949298021	-0.026054404	0.915680898
RFC2	blue	0.015614961	0.94941081	-0.123870761	0.61339217
UTP6	blue	0.013440705	0.956448068	0.10833035	0.658889484
ESCO1	blue	-0.012642772	0.959031479	-0.142160707	0.56153882
LIG3	blue	-0.012642772	0.959031479	-0.142160707	0.56153882
MAGT1	blue	-0.012642772	0.959031479	-0.142160707	0.56153882
MINA	blue	-0.012642772	0.959031479	-0.142160707	0.56153882
PDIA5	blue	-0.012642772	0.959031479	-0.142160707	0.56153882
RP11-423H2.3	blue	-0.012642772	0.959031479	-0.142160707	0.56153882
SEC24B-AS1	blue	-0.012642772	0.959031479	-0.142160707	0.56153882
hsa-mir-8072	blue	-0.012642772	0.959031479	-0.142160707	0.56153882
Mar-02	blue	-0.012024233	0.961034351	-0.113489917	0.643646392
SLC25A12	blue	-0.012024233	0.961034351	-0.113489917	0.643646392
TMEM185B	blue	-0.012024233	0.961034351	-0.113489917	0.643646392
TTLL4	blue	-0.012024233	0.961034351	-0.113489917	0.643646392
WFDC3	blue	0.011786815	0.961803187	-0.035009727	0.886853635
FLJ27365	blue	0.011767297	0.961866394	-0.080256304	0.743965227
GPATCH4	blue	0.011767297	0.961866394	-0.080256304	0.743965227
MAT2A	blue	-0.011124836	0.963947054	0.150787079	0.537773029
CCNJ	blue	0.008862785	0.971274576	-0.002847533	0.990769153
RABGAP1	blue	0.008825485	0.971395422	-0.141336443	0.563833569
RAC2	blue	0.008727235	0.971713742	0.216908822	0.372402217
RP3-406A7.7	blue	0.00868816	0.971840342	0.015185986	0.950798974
TCFL5	blue	-0.007568069	0.975469612	-0.099121797	0.686413919
MTOR	blue	-0.007474839	0.975771715	-0.232048656	0.339100282
PDE8A	blue	0.006322508	0.979505964	-0.04242134	0.863096518
APPBP2	blue	-0.006018553	0.980491034	-0.061958752	0.801057594
TDRD3	blue	-0.005328581	0.982727221	-0.114682764	0.640141355
METTL17	blue	-0.004839526	0.984312312	0.03987573	0.871244532
SMAD1	blue	0.004508873	0.985384037	-0.137860015	0.573556791
RP11-465B22.8	blue	0.004411897	0.985698362	0.082089237	0.738310724
CHP1	blue	0.003419204	0.988916069	0.13870556	0.571185254
FAM101A	blue	0.00193611	0.993723645	-0.050621244	0.836943879
C6orf52	blue	-0.001863356	0.993959491	-0.162942256	0.505086859
PRPF19	blue	0.000588546	0.998092072	0.277716124	0.249658899
GMCL1	blue	0.000345024	0.998881515	0.133834889	0.584903915
RP11-796E2.4	blue	0.000130653	0.999576455	-0.068144953	0.781631624
MSI2	brown	0.583671283	0.008701142	0.477115409	0.038865656
MFSD5	brown	0.582806435	0.008825158	0.160852239	0.510638459
MGAT4B	brown	0.581723857	0.008982409	0.431123733	0.065344984
RAB13	brown	0.578459764	0.009470323	0.526205034	0.020650449
GLTPD1	brown	0.573682432	0.01022287	0.510953482	0.02537259
C4orf19	brown	0.567333555	0.011296929	0.171925002	0.481560241
MVP	brown	0.55285112	0.014088647	0.478003423	0.038452545
BRD2	brown	0.539358675	0.017162259	0.492902966	0.032013515
BCS1L	brown	0.533396166	0.018680137	0.382405127	0.106135048
RUSC1	brown	0.531142828	0.019280754	0.272394803	0.259221047
FRA10AC1	brown	0.525850034	0.020751811	0.339483831	0.155038583
CKAP5	brown	0.524370915	0.021178383	0.385354136	0.103243102
PSMC4	brown	0.511974524	0.025032155	0.460400488	0.047298312
AKAP13	brown	0.511574536	0.025165088	0.429533424	0.066454713
SPG11	brown	0.49059004	0.032953812	0.226430047	0.35125032
ARID4B	brown	0.476925311	0.038954533	0.453030807	0.051431549
LMBR1L	brown	0.473974057	0.040354551	0.291799813	0.225445033
ADD1	brown	0.469492452	0.042554192	0.566829324	0.011385981
ZNF561	brown	0.469410369	0.04259532	0.334305641	0.161839424
SLC29A1	brown	0.469001522	0.042800629	0.541613301	0.016614565
SRSF1	brown	0.466777861	0.043930602	0.357180453	0.133290413
SETD9	brown	0.466656655	0.043992844	0.230327607	0.342795654
THEM6	brown	0.460210374	0.047401644	0.308788464	0.198334154
NOP14	brown	0.456174833	0.049635965	0.302560989	0.208007622
KLHDC4	brown	0.453251569	0.051303882	0.204240055	0.401628118
HIST1H4C	brown	0.451511833	0.052316528	0.618379262	0.00476993
DPYSL3	brown	0.451365815	0.052402205	0.574107064	0.010154086
ZBTB7A	brown	0.449355635	0.053592551	0.395002806	0.094178712
ATAD3A	brown	0.448974414	0.053820587	0.07720885	0.753394162
ANKRD49	brown	0.445046222	0.056213356	0.205828543	0.3978967
GFER	brown	0.44390962	0.056920459	0.523015056	0.021575467
MTSS1	brown	0.441547341	0.058411545	0.54641027	0.015495591
TK1	brown	0.440262959	0.059234514	0.144067057	0.55624733
GALE	brown	0.439786908	0.059541752	0.517342995	0.023300799
PGM2L1	brown	0.433911883	0.063432954	0.173931199	0.476381022
WIPF2	brown	0.433339232	0.063822193	0.27908101	0.247242854
NCOA2	brown	0.431673375	0.064964685	0.131965644	0.590205461
GNA12	brown	0.430086511	0.066067179	0.129420376	0.597456458
STXBP3	brown	0.429559575	0.066436351	0.19720934	0.418370737
SH2D3A	brown	0.428373716	0.067272805	0.497078364	0.030369016
CARHSP1	brown	0.42578393	0.069126853	0.161699872	0.50838345
SUGT1	brown	0.425418684	0.06939137	0.329623127	0.168162907
AIFM2	brown	0.42526744	0.069501124	0.224946275	0.354500205
XPO5	brown	0.425107685	0.069617195	0.220443198	0.364468282
TSC22D3	brown	0.423716031	0.070634426	0.261254907	0.279974714
PRDX6	brown	0.423360399	0.070896141	0.500984957	0.028890738
TRMT10B	brown	0.422591232	0.071464652	0.237749812	0.327025803
POLR2F	brown	0.41785786	0.075038134	0.516818387	0.023465707
ZDHHC23	brown	0.415679499	0.076726485	0.140938295	0.564943481
SATB2	brown	0.415645404	0.076753132	0.513163462	0.024640273
GNAS	brown	0.413200066	0.078682209	0.676316117	0.001476259
SCAP	brown	0.41267983	0.07909719	0.336503208	0.158928696
BTG2	brown	0.410261814	0.081047228	0.457232064	0.049043022
ACSF2	brown	0.407944851	0.082948794	0.394479177	0.094655216
JMJD1C	brown	0.406926523	0.083794851	0.46810473	0.043253626
SEPP1	brown	0.402665236	0.087404169	0.403649881	0.086560236
LSM10	brown	0.398811144	0.090765509	0.246351124	0.309296623
C8orf59	brown	0.397911899	0.091563179	0.29517325	0.219879937
BIRC6	brown	0.397863941	0.091605862	0.323704608	0.176393792
DDX3Y	brown	0.394041909	0.095054473	0.096817632	0.693362238
TUBA4A	brown	0.393951363	0.095137302	0.561041984	0.012449142
HEATR6	brown	0.392358025	0.096603425	0.04674801	0.849278389
PDXDC1	brown	0.392227323	0.096724416	0.309565218	0.197148919
CAPN12	brown	0.3920765	0.096864168	0.21011907	0.387913543
PQLC1	brown	0.391540489	0.097362025	0.499955992	0.029274532
DYNC1LI2	brown	0.38906402	0.099686343	0.370455292	0.118451614
TRIP12	brown	0.384994131	0.103593058	0.163238077	0.504303429
KCNMB3	brown	0.384284923	0.104284973	0.171878863	0.481679682
MTA2	brown	0.384284923	0.104284973	0.171878863	0.481679682
GGT6	brown	0.383551414	0.105004097	0.307663891	0.200058488
HPS4	brown	0.379160843	0.109383427	0.208168687	0.392434361
RP11-293M10.5	brown	0.378531082	0.110022161	0.204879526	0.400123688
PPP1R10	brown	0.37609958	0.112513427	0.195951645	0.421404552
RHOG	brown	0.372479247	0.116297177	0.438487451	0.060386518
RHBDF2	brown	0.372373485	0.11640906	0.012793521	0.958543379
TBC1D5	brown	0.372373485	0.11640906	0.012793521	0.958543379
ZSCAN5A	brown	0.372373485	0.11640906	0.012793521	0.958543379
HIP1	brown	0.372023657	0.116779681	0.081680813	0.739569587
ZMYM5	brown	0.368615326	0.120434727	0.256508706	0.289119434
EIF2AK1	brown	0.36409884	0.125402419	0.307375212	0.200502724
CDKN2AIP	brown	0.362903351	0.126741251	0.088216894	0.719501864
EPHA10	brown	0.362903351	0.126741251	0.088216894	0.719501864
GS1-124K5.11	brown	0.362903351	0.126741251	0.088216894	0.719501864
NOTCH2	brown	0.362903351	0.126741251	0.088216894	0.719501864
PM20D2	brown	0.362903351	0.126741251	0.088216894	0.719501864
STIL	brown	0.362903351	0.126741251	0.088216894	0.719501864
STX6	brown	0.362903351	0.126741251	0.088216894	0.719501864
USP40	brown	0.360192345	0.129814684	0.191637368	0.431900021
FPGT	brown	0.359193803	0.130959844	0.309111591	0.197840526
ROBO3	brown	0.356217211	0.134415668	0.212467987	0.382507437
BRCC3	brown	0.356016234	0.134651287	0.180943168	0.45849908
RP11-627G23.1	brown	0.353357251	0.13779592	0.212406191	0.382649122
EPG5	brown	0.352875398	0.138371235	0.060745995	0.804879424
OSGEP	brown	0.352390409	0.13895199	0.360425474	0.129548343
DTX2	brown	0.350858388	0.140797715	0.390902131	0.097957363
BAIAP2L1	brown	0.347555362	0.144835168	0.148616364	0.543709891
MYCBP	brown	0.345827135	0.146979449	0.262811383	0.277015128
BBS4	brown	0.345275574	0.147668409	0.237272553	0.328026737
PIP4K2C	brown	0.344983654	0.148033955	0.21209451	0.383364189
POLR1A	brown	0.344983654	0.148033955	0.21209451	0.383364189
LRIG2	brown	0.344472236	0.148675871	0.184392398	0.449830215
ATRX	brown	0.344434854	0.148722867	0.463476529	0.04565019
ARHGEF7	brown	0.343876621	0.149425898	0.293896794	0.221975049
ARHGEF38	brown	0.343468659	0.149941134	0.170492494	0.485275374
YME1L1	brown	0.342382585	0.151318787	0.290572881	0.227491523
LAMTOR3	brown	0.340975092	0.153117145	0.263993069	0.274781175
PUSL1	brown	0.338176503	0.156736651	0.231023655	0.34129832
MAFF	brown	0.334967724	0.160958661	0.10292016	0.675012386
CLK1	brown	0.334336654	0.161798093	0.47514718	0.039793482
NRD1	brown	0.331929808	0.16502715	0.243092426	0.315944295
BIVM	brown	0.330163241	0.167425049	0.286864403	0.233750084
RBBP8	brown	0.329750858	0.167988212	0.293176494	0.223163026
TAPSAR1	brown	0.327500619	0.171083964	0.411482377	0.080058512
NKAP	brown	0.327402584	0.17121971	0.307913028	0.199675625
TMPRSS4	brown	0.325344278	0.174086724	0.249764915	0.302423389
HNF4G	brown	0.325319672	0.174121194	0.013169702	0.957325427
NKIRAS2	brown	0.323182444	0.177132819	0.089985193	0.714102107
LSM14B	brown	0.320889895	0.18040227	0.073246358	0.765704229
KBTBD11	brown	0.318983825	0.18315136	0.138142066	0.572765239
C9orf64	brown	0.318324774	0.184108419	0.132951072	0.587408088
SH3BP4	brown	0.318324774	0.184108419	0.132951072	0.587408088
WDR44	brown	0.318324774	0.184108419	0.132951072	0.587408088
PLCXD1	brown	0.318233563	0.184241138	0.20886794	0.390810228
PLK1S1	brown	0.316012306	0.187493114	0.352533229	0.138780792
ALMS1	brown	0.311580111	0.194096416	0.095238409	0.698138072
KIF13B	brown	0.308993982	0.198020099	0.289589476	0.229140471
MYB	brown	0.308594299	0.198631163	0.176479035	0.46984371
TUT1	brown	0.306116156	0.20244788	0.040379903	0.86962976
NSUN4	brown	0.305364085	0.203615714	0.213218984	0.380787893
NXPE1	brown	0.304152514	0.205506422	0.110392622	0.652780967
RMND5A	brown	0.302620016	0.2079145	0.248181906	0.305599008
TMEM167B	brown	0.29883383	0.213943312	0.130470906	0.594459233
AL592284.1	brown	0.298787975	0.214017022	0.118025324	0.630358626
MEMO1	brown	0.298190346	0.214979207	0.220967418	0.363299752
MAMSTR	brown	0.297664413	0.2158283	0.236502542	0.329645446
C1orf131	brown	0.295970661	0.218577671	0.391759009	0.097158837
OPA3	brown	0.295176667	0.219874346	0.263098893	0.276470564
RN7SL142P	brown	0.292792066	0.223798743	0.053090681	0.82909862
ZNF740	brown	0.292792066	0.223798743	0.053090681	0.82909862
ABHD3	brown	0.292032197	0.225058772	0.200653989	0.41012167
ABCA7	brown	0.289694436	0.228964109	0.176563288	0.469628305
RALBP1	brown	0.289318983	0.229595378	0.298041228	0.215219728
FAM211B	brown	0.288924334	0.230260131	0.211441001	0.384865895
TRIM13	brown	0.285832741	0.235510661	0.343478936	0.14992814
HOXA-AS4	brown	0.284242485	0.238241155	0.166908998	0.494630325
NADSYN1	brown	0.283882019	0.238862891	0.197343842	0.418046985
AKAP1	brown	0.283848197	0.238921282	0.077018191	0.753985196
UPF3A	brown	0.283549656	0.239437075	0.130828448	0.593440572
MLLT3	brown	0.283278678	0.239905866	0.134457638	0.583142156
TFIP11	brown	0.283278678	0.239905866	0.134457638	0.583142156
POLB	brown	0.280810542	0.244202765	0.112948904	0.645238476
TJAP1	brown	0.280229511	0.245221402	0.181077967	0.458158704
PPP1R8	brown	0.278901102	0.247560462	0.251504878	0.298956008
LTBP4	brown	0.277977572	0.249194943	0.142897847	0.559490108
PDK2	brown	0.277570068	0.249918325	0.169113815	0.488864164
VAC14	brown	0.276263693	0.252246314	0.111637415	0.649104034
NOLC1	brown	0.272265004	0.259457127	0.273280379	0.257613956
RNA18S5	brown	0.271335303	0.261152034	0.272439887	0.259139079
PNN	brown	0.271334181	0.261154083	0.323996245	0.175981945
MTF1	brown	0.270099875	0.263415035	0.026654088	0.913746967
UNC119	brown	0.269583668	0.264364229	0.353272292	0.137897235
SEL1L3	brown	0.269567607	0.264393796	0.200810875	0.409748072
CENPM	brown	0.269564485	0.264399544	0.12077449	0.6223564
ABCF2	brown	0.267983015	0.267321086	0.145760815	0.551564565
TRAPPC8	brown	0.266305336	0.270442308	0.341271058	0.152737768
ATAD3B	brown	0.265373473	0.272185746	0.111283716	0.650148022
EMC9	brown	0.265373473	0.272185746	0.111283716	0.650148022
SGPP2	brown	0.265373473	0.272185746	0.111283716	0.650148022
SLC4A8	brown	0.265373473	0.272185746	0.111283716	0.650148022
NMRAL1	brown	0.264294973	0.274212229	0.294999923	0.220163669
ALKBH3	brown	0.263734023	0.275269937	0.066142752	0.787905999
HECTD1	brown	0.263675731	0.275379996	0.123117317	0.61556875
LRRC56	brown	0.26242133	0.277754975	0.394391098	0.09473554
ENTPD6	brown	0.256297561	0.289530453	0.288591382	0.230821929
TMEM189	brown	0.255624351	0.290843322	0.300934343	0.210584648
SLC1A4	brown	0.254422344	0.293196457	0.230605998	0.342196324
ITSN1	brown	0.254037522	0.293952257	0.037359738	0.879309971
NIPAL1	brown	0.254037522	0.293952257	0.037359738	0.879309971
OGFRL1	brown	0.254037522	0.293952257	0.037359738	0.879309971
RP11-115H15.2	brown	0.254037522	0.293952257	0.037359738	0.879309971
ZNF611	brown	0.254037522	0.293952257	0.037359738	0.879309971
TSFM	brown	0.253830194	0.294359947	0.355817043	0.134885097
FTX	brown	0.252304349	0.297370947	0.094882643	0.699215475
PITPNA	brown	0.25201586	0.297942328	0.236785334	0.329050419
GMEB1	brown	0.251801575	0.298367169	0.136664513	0.576917085
LMBR1	brown	0.25172445	0.298520167	0.108279762	0.659039589
TTYH3	brown	0.248486922	0.30498557	0.351571975	0.139935893
ASCC3	brown	0.245128107	0.311781635	0.195015908	0.423669318
NOD1	brown	0.245128107	0.311781635	0.195015908	0.423669318
OSER1-AS1	brown	0.245128107	0.311781635	0.195015908	0.423669318
ZNF674-AS1	brown	0.245128107	0.311781635	0.195015908	0.423669318
AC113189.5	brown	0.244917595	0.31221057	0.035108496	0.886536388
ISX	brown	0.244115354	0.313848437	0.086304133	0.725357106
CLASRP	brown	0.242998062	0.316138055	0.10602404	0.665745408
CINP	brown	0.242907838	0.31632338	0.349087551	0.142952404
TLK2	brown	0.242372233	0.317424878	0.211867235	0.383886076
RP3-395M20.8	brown	0.242237067	0.317703213	0.163618125	0.503297792
CPSF4	brown	0.240503026	0.321286861	0.202264828	0.406294487
SFI1	brown	0.240443491	0.321410321	0.200934949	0.40945274
DTX2P1-UPK3BP1-PMS2P11	brown	0.233797559	0.335368994	0.127574534	0.602737805
NEK8	brown	0.233723255	0.33552703	0.169849249	0.486948167
KREMEN1	brown	0.231508012	0.340258621	0.360965393	0.128932988
SMARCD2	brown	0.230471286	0.34248626	-0.07490856	0.760533621
MLLT6	brown	0.227270373	0.349417402	0.352465584	0.13886186
PACS2	brown	-0.227220418	0.34952621	-0.26529601	0.272330985
TRIM31	brown	0.225268764	0.353792399	0.212580386	0.382249803
CCDC97	brown	0.224838273	0.35473743	0.307911973	0.199677246
RRP36	brown	0.222127012	0.360722504	0.162620866	0.505938668
IDUA	brown	0.221642438	0.36179822	0.13160028	0.591244047
RP11-6N17.4	brown	0.219806045	0.365891414	0.226206629	0.35173857
E2F3	brown	0.219574042	0.366410395	0.074208963	0.762708684
FHOD1	brown	0.219574042	0.366410395	0.074208963	0.762708684
FOXP1-IT1	brown	0.219574042	0.366410395	0.074208963	0.762708684
MOGAT3	brown	0.219574042	0.366410395	0.074208963	0.762708684
NFXL1	brown	0.219574042	0.366410395	0.074208963	0.762708684
NR6A1	brown	0.219574042	0.366410395	0.074208963	0.762708684
TCN2	brown	0.219574042	0.366410395	0.074208963	0.762708684
RPP25	brown	0.21786442	0.370247575	0.058948082	0.81055307
ZNRF3	brown	0.21737042	0.371360547	0.190075862	0.435732344
CTC-558O2.1	brown	0.215579558	0.375411093	0.111791743	0.64864871
ERCC6L2	brown	0.215579558	0.375411093	0.111791743	0.64864871
IPO4	brown	0.215579558	0.375411093	0.111791743	0.64864871
NCOR2	brown	0.215579558	0.375411093	0.111791743	0.64864871
RP11-87C12.2	brown	0.215579558	0.375411093	0.111791743	0.64864871
SEPSECS	brown	0.215579558	0.375411093	0.111791743	0.64864871
EBLN2	brown	0.215384203	0.375854438	0.119264993	0.626745271
AC018737.1	brown	0.214926635	0.376894006	0.128496356	0.600097888
SSBP2	brown	0.214926635	0.376894006	0.128496356	0.600097888
CHDH	brown	0.214589271	0.377661509	0.41998448	0.073416608
EDIL3	brown	0.213447285	0.380266011	0.036966648	0.880571134
NIPA1	brown	0.213447285	0.380266011	0.036966648	0.880571134
LCORL	brown	0.212955864	0.381389862	0.056769842	0.817439017
RP11-122G18.5	brown	0.212955864	0.381389862	0.056769842	0.817439017
RP11-108M9.6	brown	0.212195318	0.383132831	0.061732816	0.801769275
RP11-332H14.2	brown	0.211358608	0.385055457	0.155582972	0.524762257
MAP4K5	brown	0.207558737	0.393854102	0.238976371	0.324461674
C5orf55	brown	0.205573816	0.398493783	0.17885602	0.463785658
NUP214	brown	0.205573816	0.398493783	0.17885602	0.463785658
ZNF445	brown	0.205573816	0.398493783	0.17885602	0.463785658
POFUT1	brown	0.194867566	0.424028945	0.354701012	0.136200367
NEMF	brown	0.19440297	0.425156316	0.489812775	0.03327457
KIFC1	brown	0.193371119	0.427665843	0.043494832	0.85966439
SLC31A1	brown	0.19301264	0.428539516	0.113476392	0.643686175
ARHGEF39	brown	0.192224595	0.430463426	0.210279227	0.3875436
DPY19L4	brown	0.192224595	0.430463426	0.210279227	0.3875436
PCED1A	brown	0.192224595	0.430463426	0.210279227	0.3875436
ALAD	brown	0.191727556	0.431679222	0.269522092	0.264477597
AKAP10	brown	0.19073417	0.434114524	0.164426121	0.501162974
AC004158.2	brown	0.189544668	0.437040074	-0.024978217	0.919152641
AC006547.15	brown	0.189544668	0.437040074	-0.024978217	0.919152641
AC022819.3	brown	0.189544668	0.437040074	-0.024978217	0.919152641
AC084809.3	brown	0.189544668	0.437040074	-0.024978217	0.919152641
AC096655.2	brown	0.189544668	0.437040074	-0.024978217	0.919152641
AL645728.1	brown	0.189544668	0.437040074	-0.024978217	0.919152641
BRPF1	brown	0.189544668	0.437040074	-0.024978217	0.919152641
C19orf18	brown	0.189544668	0.437040074	-0.024978217	0.919152641
C3orf83	brown	0.189544668	0.437040074	-0.024978217	0.919152641
CACNG8	brown	0.189544668	0.437040074	-0.024978217	0.919152641
CAMKK1	brown	0.189544668	0.437040074	-0.024978217	0.919152641
CCL4	brown	0.189544668	0.437040074	-0.024978217	0.919152641
CPT1B	brown	0.189544668	0.437040074	-0.024978217	0.919152641
CREB3L3	brown	0.189544668	0.437040074	-0.024978217	0.919152641
CSPP1	brown	0.189544668	0.437040074	-0.024978217	0.919152641
CTD-2139B15.2	brown	0.189544668	0.437040074	-0.024978217	0.919152641
CTD-3195I5.1	brown	0.189544668	0.437040074	-0.024978217	0.919152641
DLGAP5	brown	0.189544668	0.437040074	-0.024978217	0.919152641
DNAJC27-AS1	brown	0.189544668	0.437040074	-0.024978217	0.919152641
FANCE	brown	0.189544668	0.437040074	-0.024978217	0.919152641
FGD2	brown	0.189544668	0.437040074	-0.024978217	0.919152641
FKBP1C	brown	0.189544668	0.437040074	-0.024978217	0.919152641
HABP4	brown	0.189544668	0.437040074	-0.024978217	0.919152641
HSF2	brown	0.189544668	0.437040074	-0.024978217	0.919152641
MALT1	brown	0.189544668	0.437040074	-0.024978217	0.919152641
MIR194-2	brown	0.189544668	0.437040074	-0.024978217	0.919152641
NBPF3	brown	0.189544668	0.437040074	-0.024978217	0.919152641
NFKBID	brown	0.189544668	0.437040074	-0.024978217	0.919152641
ORC5	brown	0.189544668	0.437040074	-0.024978217	0.919152641
PARP16	brown	0.189544668	0.437040074	-0.024978217	0.919152641
PEX7	brown	0.189544668	0.437040074	-0.024978217	0.919152641
PGBD5	brown	0.189544668	0.437040074	-0.024978217	0.919152641
PITPNM2	brown	0.189544668	0.437040074	-0.024978217	0.919152641
PPP2R3A	brown	0.189544668	0.437040074	-0.024978217	0.919152641
RP11-429J17.2	brown	0.189544668	0.437040074	-0.024978217	0.919152641
RP11-479G22.8	brown	0.189544668	0.437040074	-0.024978217	0.919152641
RP11-680F8.4	brown	0.189544668	0.437040074	-0.024978217	0.919152641
RP11-6N17.6	brown	0.189544668	0.437040074	-0.024978217	0.919152641
RP11-84C10.4	brown	0.189544668	0.437040074	-0.024978217	0.919152641
RP11-94L15.2	brown	0.189544668	0.437040074	-0.024978217	0.919152641
RP3-325F22.5	brown	0.189544668	0.437040074	-0.024978217	0.919152641
SLC28A2	brown	0.189544668	0.437040074	-0.024978217	0.919152641
SLC45A4	brown	0.189544668	0.437040074	-0.024978217	0.919152641
SNORD3B-1	brown	0.189544668	0.437040074	-0.024978217	0.919152641
SS18L1	brown	0.189544668	0.437040074	-0.024978217	0.919152641
SYK	brown	0.189544668	0.437040074	-0.024978217	0.919152641
THAP5	brown	0.189544668	0.437040074	-0.024978217	0.919152641
TMEM132A	brown	0.189544668	0.437040074	-0.024978217	0.919152641
TMEM253	brown	0.189544668	0.437040074	-0.024978217	0.919152641
ZNF519	brown	0.189544668	0.437040074	-0.024978217	0.919152641
ZNF764	brown	0.189544668	0.437040074	-0.024978217	0.919152641
ZNF829	brown	0.189544668	0.437040074	-0.024978217	0.919152641
ZNF846	brown	0.189544668	0.437040074	-0.024978217	0.919152641
C14orf28	brown	0.189544668	0.437040074	-0.024978217	0.919152641
CAPN10-AS1	brown	0.189544668	0.437040074	-0.024978217	0.919152641
ERCC2	brown	0.189544668	0.437040074	-0.024978217	0.919152641
ZNF473	brown	0.189544668	0.437040074	-0.024978217	0.919152641
ZSCAN29	brown	0.189544668	0.437040074	-0.024978217	0.919152641
FUS	brown	0.180252242	0.460245732	0.300080773	0.211945278
ZNF827	brown	0.177965966	0.466049432	0.131077432	0.592731629
CEP57L1	brown	0.175868394	0.471406393	0.163689473	0.503109107
TARBP1	brown	0.175868394	0.471406393	0.163689473	0.503109107
FBXW5	brown	-0.173951314	0.476329233	0.052363588	0.831406977
BRD4	brown	0.173754891	0.476835066	0.151701924	0.535279841
KIAA1217	brown	0.173127728	0.478451934	0.180165516	0.460465213
FAM76A	brown	0.171870465	0.481701422	0.24739681	0.307181386
GTF2IRD2	brown	0.168212998	0.491216047	0.293045552	0.223379428
RP11-700H6.1	brown	0.167460977	0.493183667	0.069479147	0.777457739
PIK3R1	brown	0.163894628	0.50256675	0.091678212	0.708944385
AKR1A1	brown	0.162975944	0.504997614	0.150240947	0.5392639
PNP	brown	0.162682095	0.505776335	0.148016324	0.545356198
ARHGAP8	brown	0.161838228	0.508015826	0.166708351	0.495156702
HERC2	brown	0.160718373	0.510995024	-0.023676917	0.923352456
BRI3	brown	0.159840052	0.513337447	0.243339935	0.315436414
MED13L	brown	0.157461719	0.519705685	0.138160986	0.572712159
UPF2	brown	0.155730521	0.524364309	0.352629969	0.138664914
RARS2	brown	0.154128632	0.528692201	0.143057923	0.559045649
DDR1	brown	-0.150293998	0.539118995	-0.184129585	0.450487749
ODF2	brown	0.14522893	0.553033182	0.048114249	0.844923555
S1PR3	brown	0.14522893	0.553033182	0.048114249	0.844923555
UBE2O	brown	0.14522893	0.553033182	0.048114249	0.844923555
AGAP1-IT1	brown	0.144434076	0.555231132	0.250182648	0.301588726
INF2	brown	0.142742943	0.559920353	0.157180567	0.520460939
KATNB1	brown	0.142136339	0.561606603	0.246216306	0.309569971
AP000350.4	brown	0.140089815	0.567311956	0.048921942	0.842351081
MPV17	brown	0.13774021	0.573893157	0.259378084	0.283569281
DUSP5	brown	0.133983875	0.58448223	0.118086385	0.630180458
RRNAD1	brown	0.132732049	0.588029353	0.077187156	0.753461404
SPR	brown	-0.132378878	0.589031718	0.201519677	0.408062474
NUCKS1	brown	0.122540359	0.617237573	0.204931689	0.400001104
TINF2	brown	0.121594989	0.619975889	-0.096538894	0.694204391
ZDHHC3	brown	0.120386915	0.62348212	0.048714975	0.843010118
PDXK	brown	-0.114694751	0.64010617	-0.165938108	0.497179878
MFNG	brown	0.112736991	0.645862494	0.252066492	0.297841997
AASS	brown	0.112408835	0.64682926	-0.013490185	0.956287884
RP11-262H14.4	brown	0.110917236	0.651230396	0.165348068	0.498732422
NFRKB	brown	0.108914737	0.657156389	0.03438785	0.888851481
PUS7L	brown	0.10851893	0.658330037	0.124934815	0.610323558
DAXX	brown	-0.102558314	0.676095669	0.067286017	0.784321747
OGFOD3	brown	0.102363492	0.676679173	0.394383469	0.0947425
KIAA0556	brown	0.099713351	0.684633909	0.208919527	0.390690555
RNF220	brown	0.099348744	0.685730839	0.103695808	0.67269234
GRIPAP1	brown	0.097568127	0.691096479	0.407337114	0.08345296
FAM118A	brown	0.09665755	0.693845854	0.093169354	0.704411686
TMEM214	brown	-0.096640331	0.693897878	-0.289434819	0.229400496
RBM17	brown	0.096042438	0.695705185	-0.01550118	0.949778991
CBFA2T3	brown	-0.094645083	0.699935209	0.250864814	0.300228707
RAB5B	brown	0.094437383	0.700564679	0.122985688	0.615949322
ACOX3	brown	0.085648073	0.727368782	-0.084121174	0.732057315
PLK2	brown	0.084229102	0.731725606	0.006217255	0.97984707
ESRP1	brown	0.081703692	0.739499053	0.358048767	0.132281742
GRASP	brown	0.081343104	0.740610971	0.156438006	0.522458135
RP6-65G23.3	brown	0.081179625	0.741115241	0.279729491	0.246100177
MAD1L1	brown	-0.081054709	0.741500629	0.189773577	0.436476278
IFT43	brown	0.078502258	0.749388144	0.203615795	0.40309973
SARNP	brown	0.076988943	0.754075872	0.166648983	0.495312501
CHD7	brown	0.074931233	0.760463159	0.273275259	0.257623229
AXIN2	brown	-0.074251653	0.762575911	0.050553744	0.837158533
EIF4G1	brown	0.06767985	0.783087997	0.127328494	0.603443215
MX1	brown	0.06690146	0.785526911	0.108017252	0.659818711
FTO	brown	-0.065954442	0.788496762	0.048375782	0.844090416
NOL9	brown	-0.065954442	0.788496762	0.048375782	0.844090416
REP15	brown	-0.065954442	0.788496762	0.048375782	0.844090416
TMEM39A	brown	-0.065954442	0.788496762	0.048375782	0.844090416
TRBC2	brown	-0.065954442	0.788496762	0.048375782	0.844090416
ZSCAN25	brown	-0.065954442	0.788496762	0.048375782	0.844090416
ZNF701	brown	0.065880922	0.78872744	0.109123437	0.656537861
GTF3C2	brown	0.063507746	0.79618246	0.235233235	0.33232401
TMEM203	brown	-0.060610186	0.805307672	0.069063341	0.778757924
CCHCR1	brown	0.056446309	0.818462888	0.324475149	0.175307053
SH3TC1	brown	0.055851714	0.820345311	0.047093184	0.848177762
CEP192	brown	-0.050366536	0.837753923	0.022232636	0.928015999
SKA2	brown	0.049913361	0.839195536	0.156503143	0.522282797
PELP1	brown	0.049087157	0.841825064	0.021893348	0.929111881
PCDH1	brown	0.049025765	0.842020517	0.354835329	0.136041597
RASL11A	brown	0.047123467	0.848081213	0.107939933	0.660048256
DHX33	brown	0.046912941	0.848752456	0.091074722	0.710781519
ZC3H6	brown	0.046912941	0.848752456	0.091074722	0.710781519
IPO5	brown	-0.0454775	0.853331848	0.034286966	0.88917564
ZNF784	brown	0.043295624	0.86030111	0.143343968	0.558251819
VPS13D	brown	-0.041706456	0.865383425	-0.181159517	0.457952848
NAP1L4	brown	0.038178529	0.876683911	0.16111725	0.509932924
RPL22L1	brown	0.029021313	0.906117497	0.371192896	0.117663193
HIST2H2AA3	brown	0.027382327	0.911399084	0.196565324	0.419922772
PYCR2	brown	-0.026924942	0.912873639	0.070199125	0.775207782
SURF2	brown	0.026176589	0.915286826	0.279272007	0.246905952
RP13-582O9.5	brown	0.024989521	0.919116168	-0.11313993	0.644676159
MSANTD2	brown	-0.023422078	0.924175154	0.130365003	0.594761096
TAZ	brown	0.022899101	0.925863714	0.226193054	0.351768248
RP11-304L19.1	brown	-0.022451352	0.927309624	0.162633003	0.505906486
RP11-137L10.6	brown	0.02187033	0.929186232	0.066184079	0.787776362
LOH12CR1	brown	0.017335573	0.943844346	0.107291093	0.661975678
MEP1A	brown	0.017335573	0.943844346	0.107291093	0.661975678
Z83851.1	brown	0.016498258	0.946552902	0.082971852	0.735592465
CPSF3L	brown	0.011972583	0.961201605	-0.384199548	0.10436849
WARS	brown	0.01154478	0.962587005	-0.153028215	0.531674786
PLCXD2	brown	-0.011085675	0.964073888	-0.121724753	0.619599736
POC5	brown	0.007734662	0.974929794	0.219785464	0.365937436
LUZP1	brown	0.004129233	0.986614568	-0.073754525	0.764122457
TOPORS	cyan	0.642075451	0.00303716	0.510637974	0.025478518
CRELD2	cyan	0.635729774	0.003439634	0.378508252	0.110045367
PMM1	cyan	0.606534563	0.005900457	0.404375929	0.085941784
MPRIP	cyan	0.593407967	0.007399865	0.420334385	0.073152322
TRAK1	cyan	0.580114662	0.00922034	0.374256022	0.114429024
MIR4458HG	cyan	0.576181023	0.009823483	0.318852757	0.183341425
PANK4	cyan	0.568538617	0.011086374	0.326450802	0.172541428
SOX13	cyan	0.561674525	0.012329202	0.303391629	0.206699722
HOXB6	cyan	0.555551909	0.01353001	0.556123636	0.013414061
FCGBP	cyan	0.550618345	0.014564289	0.516986463	0.023412774
ZMIZ1	cyan	0.545779079	0.01563929	0.326474128	0.172508954
C17orf62	cyan	0.541435475	0.01665725	0.424024882	0.070407721
MORC4	cyan	0.534671638	0.018346807	0.187091599	0.443105755
CYP20A1	cyan	0.534064012	0.018505009	0.185857742	0.446173137
GPC1	cyan	0.534064012	0.018505009	0.185857742	0.446173137
OMA1	cyan	0.534064012	0.018505009	0.185857742	0.446173137
PRDM10	cyan	0.534064012	0.018505009	0.185857742	0.446173137
TUBGCP3	cyan	0.534064012	0.018505009	0.185857742	0.446173137
GNPAT	cyan	0.531356312	0.019223202	0.373306353	0.115424846
SMG9	cyan	0.531249565	0.019251962	0.292386957	0.22446993
IGHA2	cyan	0.522177585	0.021823655	0.313195072	0.191672669
ZNF444	cyan	0.519150035	0.022739742	0.433775804	0.063525287
ELMO3	cyan	0.518434465	0.022960627	0.344763986	0.14830944
ALKBH6	cyan	0.515742209	0.023806874	0.417131259	0.0755982
GLOD5	cyan	0.502266938	0.028418083	0.252675998	0.296635844
FGFR1OP	cyan	0.500741958	0.028981018	0.432356166	0.064494571
JRK	cyan	0.494326325	0.031445322	0.226149929	0.351862542
AKIP1	cyan	0.486056343	0.03485907	0.208757724	0.391065977
C11orf54	cyan	0.481176071	0.037004216	0.363618743	0.125938873
XPO7	cyan	0.474032013	0.04032669	0.103063341	0.674583906
C9orf37	cyan	0.469159328	0.042721295	0.435899058	0.06209604
HIBCH	cyan	0.468850281	0.04287677	0.397848851	0.091619296
RBM6	cyan	0.46108929	0.04692537	0.574083877	0.010157832
FAAH2	cyan	0.460026762	0.047501605	0.173853665	0.476580667
MTMR9	cyan	0.45323033	0.051316154	0.232659538	0.337794223
FIP1L1	cyan	0.448988118	0.053812376	0.283731066	0.239123565
ARHGAP4	cyan	0.447509614	0.054703636	0.205646478	0.398323412
TRAPPC13	cyan	0.445687495	0.055817348	0.190931348	0.433630566
SLC25A25	cyan	0.445041805	0.056216091	0.310722976	0.195391076
CASP2	cyan	0.437905893	0.060767491	0.343029317	0.150497376
KAT5	cyan	0.434905705	0.062761668	0.314762266	0.189340022
RP3-467N11.1	cyan	0.433952466	0.063405437	0.113469101	0.64370762
SYF2	cyan	0.432570303	0.064347659	0.528509543	0.020001934
CYP2D6	cyan	0.430908042	0.065494676	0.263379386	0.275939931
RIT1	cyan	0.430894502	0.065504081	0.199752868	0.412271095
ASB9	cyan	0.41858332	0.074482024	0.299295462	0.213202184
RUFY3	cyan	0.41858332	0.074482024	0.299295462	0.213202184
DBN1	cyan	0.416312782	0.076232784	0.263964042	0.274835916
CCDC58	cyan	0.415112575	0.077170456	0.165644748	0.497951492
DCHS1	cyan	0.415112575	0.077170456	0.165644748	0.497951492
AKAP7	cyan	0.411029022	0.080424707	0.029515459	0.904525857
MYH7B	cyan	0.411029022	0.080424707	0.029515459	0.904525857
ST5	cyan	0.410498188	0.080855055	0.307695016	0.20001063
TRHDE	cyan	0.409134249	0.081968581	0.334601365	0.161445618
IST1	cyan	0.409127994	0.081973714	0.318287942	0.184162005
AC074138.3	cyan	0.404564714	0.085781507	0.211890426	0.383832805
ADORA2B	cyan	0.404564714	0.085781507	0.211890426	0.383832805
ANKRD22	cyan	0.404564714	0.085781507	0.211890426	0.383832805
CD79B	cyan	0.404564714	0.085781507	0.211890426	0.383832805
ESYT2	cyan	0.404564714	0.085781507	0.211890426	0.383832805
KIAA0232	cyan	0.403962134	0.086293858	0.291372878	0.22615579
ZNF136	cyan	0.394552276	0.094588591	0.096734365	0.693613777
NOP9	cyan	0.390343052	0.09848093	0.258716036	0.284844002
SH3GLB1	cyan	0.387582581	0.101095828	0.514036144	0.024355713
MED17	cyan	0.387059237	0.101597182	0.212731132	0.381904428
KIAA1211L	cyan	0.383152735	0.105396452	0.232996026	0.337076073
LPCAT2	cyan	0.381880034	0.106656035	0.181095153	0.458115318
ANKDD1B	cyan	0.380153626	0.10838191	0.135699105	0.57963677
GMPPA	cyan	0.380008744	0.108527654	0.339344002	0.155219596
CSRNP1	cyan	0.379542568	0.108997561	0.108157167	0.659403405
RP11-47A8.5	cyan	0.37513379	0.113514072	0.166744028	0.495063088
UACA	cyan	0.37513379	0.113514072	0.166744028	0.495063088
DBNL	cyan	0.374853394	0.113805776	0.263797374	0.275150358
ELMOD2	cyan	0.36759706	0.1215423	0.260338384	0.281726545
ACE	cyan	0.363637663	0.125917701	0.175284668	0.472902628
PACS1	cyan	0.363637663	0.125917701	0.175284668	0.472902628
RP11-357C3.3	cyan	0.363637663	0.125917701	0.175284668	0.472902628
SEC22A	cyan	0.363637663	0.125917701	0.175284668	0.472902628
TNK1	cyan	0.363637663	0.125917701	0.175284668	0.472902628
TOB1-AS1	cyan	0.363637663	0.125917701	0.175284668	0.472902628
ZNF891	cyan	0.363637663	0.125917701	0.175284668	0.472902628
NOSIP	cyan	0.363162072	0.126450655	0.467912694	0.043351106
AC079305.10	cyan	0.360994304	0.128900096	0.057277147	0.815834138
ACAP1	cyan	0.360994304	0.128900096	0.057277147	0.815834138
ACVRL1	cyan	0.360994304	0.128900096	0.057277147	0.815834138
AGAP6	cyan	0.360994304	0.128900096	0.057277147	0.815834138
ALG1L	cyan	0.360994304	0.128900096	0.057277147	0.815834138
ARHGEF4	cyan	0.360994304	0.128900096	0.057277147	0.815834138
C2orf88	cyan	0.360994304	0.128900096	0.057277147	0.815834138
C8orf58	cyan	0.360994304	0.128900096	0.057277147	0.815834138
CCRL2	cyan	0.360994304	0.128900096	0.057277147	0.815834138
CTD-3105H18.14	cyan	0.360994304	0.128900096	0.057277147	0.815834138
FAM160A1	cyan	0.360994304	0.128900096	0.057277147	0.815834138
GLRA3	cyan	0.360994304	0.128900096	0.057277147	0.815834138
HS6ST1	cyan	0.360994304	0.128900096	0.057277147	0.815834138
IGFBP7	cyan	0.360994304	0.128900096	0.057277147	0.815834138
KIF23	cyan	0.360994304	0.128900096	0.057277147	0.815834138
L3MBTL4	cyan	0.360994304	0.128900096	0.057277147	0.815834138
LIN54	cyan	0.360994304	0.128900096	0.057277147	0.815834138
MTERFD1	cyan	0.360994304	0.128900096	0.057277147	0.815834138
NABP1	cyan	0.360994304	0.128900096	0.057277147	0.815834138
NDST2	cyan	0.360994304	0.128900096	0.057277147	0.815834138
NFATC4	cyan	0.360994304	0.128900096	0.057277147	0.815834138
PAXIP1	cyan	0.360994304	0.128900096	0.057277147	0.815834138
PDE7A	cyan	0.360994304	0.128900096	0.057277147	0.815834138
RASL11B	cyan	0.360994304	0.128900096	0.057277147	0.815834138
RHBDF1	cyan	0.360994304	0.128900096	0.057277147	0.815834138
RNF125	cyan	0.360994304	0.128900096	0.057277147	0.815834138
RP11-15H20.6	cyan	0.360994304	0.128900096	0.057277147	0.815834138
RP11-359K18.4	cyan	0.360994304	0.128900096	0.057277147	0.815834138
RP11-423P10.2	cyan	0.360994304	0.128900096	0.057277147	0.815834138
RP11-705C15.5	cyan	0.360994304	0.128900096	0.057277147	0.815834138
SKI	cyan	0.360994304	0.128900096	0.057277147	0.815834138
SLC25A15	cyan	0.360994304	0.128900096	0.057277147	0.815834138
SNORA28	cyan	0.360994304	0.128900096	0.057277147	0.815834138
TAC3	cyan	0.360994304	0.128900096	0.057277147	0.815834138
TM4SF1-AS1	cyan	0.360994304	0.128900096	0.057277147	0.815834138
TMEM120B	cyan	0.360994304	0.128900096	0.057277147	0.815834138
TMEM238	cyan	0.360994304	0.128900096	0.057277147	0.815834138
TPCN2	cyan	0.360994304	0.128900096	0.057277147	0.815834138
TRIM73	cyan	0.360994304	0.128900096	0.057277147	0.815834138
USP46	cyan	0.360994304	0.128900096	0.057277147	0.815834138
VPS54	cyan	0.360994304	0.128900096	0.057277147	0.815834138
ZNF407	cyan	0.360994304	0.128900096	0.057277147	0.815834138
ZSCAN20	cyan	0.360994304	0.128900096	0.057277147	0.815834138
PARD6A	cyan	0.360994304	0.128900096	0.057277147	0.815834138
RNF183	cyan	0.360994304	0.128900096	0.057277147	0.815834138
RP11-439E19.3	cyan	0.360994304	0.128900096	0.057277147	0.815834138
TFCP2	cyan	0.360994304	0.128900096	0.057277147	0.815834138
ENO3	cyan	0.351086194	0.140522184	0.219185077	0.367281424
MYC	cyan	0.351086194	0.140522184	0.219185077	0.367281424
RASSF1	cyan	0.351086194	0.140522184	0.219185077	0.367281424
SPDYE3	cyan	0.351086194	0.140522184	0.219185077	0.367281424
WDR27	cyan	0.351086194	0.140522184	0.219185077	0.367281424
ZBTB49	cyan	0.351086194	0.140522184	0.219185077	0.367281424
ZNF223	cyan	0.351086194	0.140522184	0.219185077	0.367281424
USP30	cyan	0.350805227	0.140862067	0.193224952	0.428021963
EIF2AK2	cyan	0.349272279	0.142726566	0.221449686	0.362226622
MXD3	cyan	0.349272279	0.142726566	0.221449686	0.362226622
FAM133B	cyan	0.341580275	0.152342101	0.232601421	0.33791835
AP5Z1	cyan	0.334377193	0.16174408	0.181444416	0.457234048
RP11-285F7.2	cyan	0.330957009	0.166344683	0.336957628	0.158331326
ADAMTS9	cyan	0.330065389	0.167558561	0.100577876	0.682035384
FAM204A	cyan	0.329470685	0.168371561	0.551290728	0.014419722
DQX1	cyan	0.323264513	0.177016526	0.261975456	0.278602197
RBFOX2	cyan	0.322906419	0.177524325	0.144912514	0.553907677
SOGA1	cyan	0.320024724	0.181646618	0.209742828	0.388783387
CSTF2T	cyan	0.310143501	0.196269592	0.110816215	0.651528872
SERTAD2	cyan	0.310143501	0.196269592	0.110816215	0.651528872
MOB3B	cyan	0.308399057	0.198930119	0.219459503	0.366666766
GNA11	cyan	0.298412572	0.214621093	0.362278026	0.127445565
SP110	cyan	0.288330138	0.23126335	0.289242806	0.229723594
SH3BP2	cyan	0.283389963	0.239713272	0.116427532	0.635027691
FRG1B	cyan	0.278974214	0.247431359	0.043193212	0.860628477
DLL1	cyan	0.26504232	0.272806982	0.103383658	0.673625677
HOXA11-AS	cyan	0.239850781	0.322640998	0.241534337	0.319152627
TSPAN17	cyan	0.20622411	0.396970463	0.237610652	0.327317471
GLIS3	cyan	0.169947491	0.486692501	0.155390089	0.525282688
MAPK8IP3	cyan	0.166368856	0.496047952	0.214853139	0.377061136
PPP2R1A	cyan	0.165691058	0.497829644	0.006454921	0.979076842
PPP1R12C	cyan	0.152729055	0.53248697	0.17956594	0.461984036
ZNF618	cyan	0.12471161	0.610966742	-0.041179308	0.867070426
MRS2	cyan	0.111868061	0.648423587	0.142290299	0.561178409
SUPV3L1	cyan	0.107859637	0.660286671	0.137846295	0.573595307
CNPY3	cyan	0.089220545	0.71643549	0.13887527	0.570709773
RPL7A	cyan	0.063128982	0.79737388	-0.114150738	0.641703754
GNPTAB	cyan	0.036286518	0.882753869	0.264599003	0.273640018
NOC2L	cyan	-0.015232986	0.950646876	-0.116723427	0.634162026
CCDC82	cyan	0.011073685	0.964112718	0.157361504	0.519974833
SEC23A	green	-0.569789752	0.010871125	-0.091669204	0.708971794
IL6R	green	-0.554294325	0.01378788	-0.161134614	0.509886713
TMEM41A	green	-0.522147983	0.021832469	-0.131408372	0.591789873
RP11-111M22.3	green	-0.501724661	0.028617273	-0.134779786	0.582231681
NAA40	green	-0.466122441	0.044267982	0.037502186	0.878853018
CEP170B	green	-0.448917126	0.053854919	-0.062653715	0.798869462
MAP4K4	green	-0.411947654	0.079683966	0.02129458	0.931046169
DHRS7B	green	0.404882967	0.085511811	0.512488597	0.024862117
DPEP1	green	-0.403674533	0.086539184	0.081284507	0.740791709
RP11-1094M14.11	green	-0.399570545	0.090095849	0.047774266	0.846006841
DUSP16	green	-0.397878785	0.091592649	0.139231428	0.569712472
PHB2	green	0.391690388	0.09722261	0.599159155	0.006708792
TMEM181	green	-0.379705114	0.108833549	0.030556499	0.90117382
RP11-74C1.4	green	-0.376781223	0.111810995	0.116236747	0.635586092
AC034220.3	green	-0.376781223	0.111810995	0.116236747	0.635586092
KHDC1	green	-0.376781223	0.111810995	0.116236747	0.635586092
LARGE	green	-0.376781223	0.111810995	0.116236747	0.635586092
LL22NC03-86G7.1	green	-0.376781223	0.111810995	0.116236747	0.635586092
NAIP	green	-0.376781223	0.111810995	0.116236747	0.635586092
RN7SL1	green	-0.376781223	0.111810995	0.116236747	0.635586092
RP11-446N19.1	green	-0.376781223	0.111810995	0.116236747	0.635586092
RP11-658F2.8	green	-0.376781223	0.111810995	0.116236747	0.635586092
SNORD104	green	-0.376781223	0.111810995	0.116236747	0.635586092
TBC1D8B	green	-0.376781223	0.111810995	0.116236747	0.635586092
ZBTB34	green	-0.376781223	0.111810995	0.116236747	0.635586092
ZNF836	green	-0.376781223	0.111810995	0.116236747	0.635586092
ABCD1	green	-0.376781223	0.111810995	0.116236747	0.635586092
AP003733.1	green	-0.376781223	0.111810995	0.116236747	0.635586092
C4orf46	green	-0.376781223	0.111810995	0.116236747	0.635586092
CA11	green	-0.376781223	0.111810995	0.116236747	0.635586092
CAPN10	green	-0.376781223	0.111810995	0.116236747	0.635586092
CPOX	green	-0.376781223	0.111810995	0.116236747	0.635586092
CTD-3065J16.9	green	-0.376781223	0.111810995	0.116236747	0.635586092
CYTH3	green	-0.376781223	0.111810995	0.116236747	0.635586092
FNTB	green	-0.376781223	0.111810995	0.116236747	0.635586092
HIST1H3D	green	-0.376781223	0.111810995	0.116236747	0.635586092
HYKK	green	-0.376781223	0.111810995	0.116236747	0.635586092
KIAA1919	green	-0.376781223	0.111810995	0.116236747	0.635586092
KIF11	green	-0.376781223	0.111810995	0.116236747	0.635586092
KLHL35	green	-0.376781223	0.111810995	0.116236747	0.635586092
LGR5	green	-0.376781223	0.111810995	0.116236747	0.635586092
LRRC34	green	-0.376781223	0.111810995	0.116236747	0.635586092
MT-TI	green	-0.376781223	0.111810995	0.116236747	0.635586092
NAB2	green	-0.376781223	0.111810995	0.116236747	0.635586092
NR1D1	green	-0.376781223	0.111810995	0.116236747	0.635586092
PACRGL	green	-0.376781223	0.111810995	0.116236747	0.635586092
PIP5KL1	green	-0.376781223	0.111810995	0.116236747	0.635586092
POLA2	green	-0.376781223	0.111810995	0.116236747	0.635586092
POM121C	green	-0.376781223	0.111810995	0.116236747	0.635586092
RGS19	green	-0.376781223	0.111810995	0.116236747	0.635586092
RN7SL499P	green	-0.376781223	0.111810995	0.116236747	0.635586092
RP11-138A9.1	green	-0.376781223	0.111810995	0.116236747	0.635586092
RP11-262H14.3	green	-0.376781223	0.111810995	0.116236747	0.635586092
RP11-29G8.3	green	-0.376781223	0.111810995	0.116236747	0.635586092
RP11-388C12.1	green	-0.376781223	0.111810995	0.116236747	0.635586092
RP11-452L6.1	green	-0.376781223	0.111810995	0.116236747	0.635586092
RP11-798K3.2	green	-0.376781223	0.111810995	0.116236747	0.635586092
RP11-820I16.4	green	-0.376781223	0.111810995	0.116236747	0.635586092
RPAP1	green	-0.376781223	0.111810995	0.116236747	0.635586092
STK36	green	-0.376781223	0.111810995	0.116236747	0.635586092
TOP3A	green	-0.376781223	0.111810995	0.116236747	0.635586092
TRIM36	green	-0.376781223	0.111810995	0.116236747	0.635586092
ZBTB5	green	-0.376781223	0.111810995	0.116236747	0.635586092
ZDHHC14	green	-0.376781223	0.111810995	0.116236747	0.635586092
ZNF112	green	-0.376781223	0.111810995	0.116236747	0.635586092
ZNF174	green	-0.376781223	0.111810995	0.116236747	0.635586092
ZNF557	green	-0.376781223	0.111810995	0.116236747	0.635586092
ELMSAN1	green	-0.375931832	0.112686774	0.044326368	0.857007484
KIAA1430	green	-0.375931832	0.112686774	0.044326368	0.857007484
SHROOM2	green	-0.366427235	0.12282363	0.155884141	0.523950136
TAX1BP3	green	0.36570669	0.123617608	0.546099544	0.0155662
REG4	green	-0.356949104	0.133560068	0.136748968	0.576679424
RAMP1	green	-0.354253863	0.136729858	0.187216568	0.442795692
ZNF185	green	-0.352002249	0.139418022	0.163354	0.503996586
LINC00936	green	0.344775454	0.148295049	0.376402453	0.112200928
CNOT6L	green	-0.335299729	0.16051824	0.198528795	0.415200547
RNF135	green	-0.335299729	0.16051824	0.198528795	0.415200547
SIPA1L3	green	0.333214216	0.163298535	0.505204732	0.027357739
PIK3IP1	green	0.329965705	0.167694649	0.374707027	0.113958258
TNFRSF1A	green	-0.329519822	0.168304286	0.010185204	0.966990524
PTEN	green	0.32234125	0.178327772	0.453760679	0.051010381
FAM131A	green	-0.320000175	0.181682011	0.190802113	0.433947733
GK5	green	-0.320000175	0.181682011	0.190802113	0.433947733
RP11-128M1.1	green	-0.320000175	0.181682011	0.190802113	0.433947733
RP11-66N24.3	green	-0.320000175	0.181682011	0.190802113	0.433947733
C9orf16	green	0.316915661	0.18616597	0.563782736	0.011936137
PTK6	green	-0.304314735	0.2052526	0.106861335	0.663253425
IHH	green	-0.30317904	0.20703394	0.146858845	0.54853826
GPAA1	green	0.303135187	0.207102926	0.573622726	0.010232571
DMAP1	green	0.302668802	0.207837556	0.539424776	0.017146
PRSS22	green	-0.300874583	0.210679721	0.110026447	0.653864061
ZFAND2B	green	0.295007614	0.220151075	0.562891542	0.012101047
TGS1	green	-0.292466284	0.224338399	0.208817577	0.390927079
FEV	green	-0.28379647	0.239010601	0.24684175	0.308303087
HOXA6	green	-0.28214456	0.241874255	0.235240006	0.332309687
RALGPS1	green	0.26668935	0.269725879	0.333704214	0.162642354
POLDIP2	green	0.265100494	0.272697785	0.409494547	0.081673341
C17orf59	green	0.264583068	0.27366999	0.408096383	0.082823435
DROSHA	green	-0.262060004	0.278441423	0.173207375	0.478246449
ARL8B	green	-0.260283024	0.281832575	0.224147087	0.356257775
DDX31	green	-0.260283024	0.281832575	0.224147087	0.356257775
DMD	green	-0.260283024	0.281832575	0.224147087	0.356257775
KIF3A	green	-0.260283024	0.281832575	0.224147087	0.356257775
PARP11	green	-0.260283024	0.281832575	0.224147087	0.356257775
RP3-512B11.3	green	-0.260283024	0.281832575	0.224147087	0.356257775
SEMA4B	green	-0.260283024	0.281832575	0.224147087	0.356257775
TIPARP-AS1	green	-0.260283024	0.281832575	0.224147087	0.356257775
ZFYVE20	green	-0.260283024	0.281832575	0.224147087	0.356257775
SOX12	green	-0.25518792	0.291696372	0.22614609	0.351870936
C19orf82	green	-0.255142079	0.291786062	0.157816909	0.518752282
VPS39	green	-0.254706494	0.29263914	0.234556618	0.333757047
ICOSLG	green	-0.251152682	0.299655907	0.122745951	0.616642702
C11orf86	green	-0.249931226	0.30209092	0.26593314	0.271137819
DAPL1	green	-0.249931226	0.30209092	0.26593314	0.271137819
PARG	green	-0.249931226	0.30209092	0.26593314	0.271137819
RXFP4	green	-0.249931226	0.30209092	0.26593314	0.271137819
SPHK1	green	-0.249931226	0.30209092	0.26593314	0.271137819
CHGA	green	-0.249182963	0.303588496	0.25650314	0.289130265
CTD-3051D23.4	green	-0.247599267	0.306772858	0.080866691	0.742080804
B3GALT5	green	-0.246149822	0.309704824	0.183689235	0.451590572
CERK	green	-0.246149822	0.309704824	0.183689235	0.451590572
PGBD2	green	-0.245024778	0.311992132	0.230254785	0.342952528
ZNF394	green	-0.239545498	0.323275962	0.311956714	0.19352939
MICAL1	green	0.238522467	0.325409173	0.454296677	0.05070276
IGFBP3	green	-0.236988947	0.328622384	0.230616792	0.342173099
TBC1D2B	green	0.236838101	0.328939461	0.459737694	0.047659304
RP11-350N15.5	green	-0.23596937	0.330769025	0.18319941	0.452818929
RP11-390F4.3	green	-0.22455354	0.355363284	0.250945807	0.300067481
TARBP2	green	0.222960246	0.358877057	0.464833049	0.044937489
MAFG	green	0.221862679	0.361309077	0.356789279	0.13374658
NME3	green	-0.218425123	0.368986607	0.323710621	0.176385294
SLC8B1	green	-0.216700307	0.372873304	0.28583769	0.235502195
EIF3K	green	-0.214929986	0.376886387	0.083838729	0.732925598
POLH	green	-0.210068759	0.388029796	0.229997446	0.343507227
KIAA2018	green	-0.20978937	0.388675726	0.285784501	0.235593193
EXOC6B	green	-0.209265264	0.389889031	0.164431593	0.501148531
USP20	green	-0.209265264	0.389889031	0.164431593	0.501148531
RP11-485G4.2	green	-0.207577003	0.393811544	0.151259535	0.536484804
SSR4	green	-0.20725111	0.394571216	0.228387849	0.34698853
CDC42BPA	green	-0.206995175	0.395168377	0.206396777	0.396566525
FAM214B	green	-0.206995175	0.395168377	0.206396777	0.396566525
TRAFD1	green	0.205893083	0.397745496	0.280763083	0.244285868
TM7SF2	green	-0.204821043	0.40026115	-0.003512072	0.988615041
ASCC2	green	-0.201465127	0.408192065	0.075775585	0.757840406
ELF2	green	0.200698264	0.410016217	0.370908071	0.117967196
VAV2	green	-0.199833634	0.412078199	0.15636862	0.522644938
YDJC	green	0.199751357	0.412274705	0.512828615	0.02475015
ABCB8	green	-0.198225385	0.415928392	0.278359655	0.248517897
FAM222B	green	-0.196869136	0.419190223	0.240849959	0.320567961
MPV17L	green	-0.195413157	0.422707067	-0.01486714	0.951830848
PODXL2	green	0.194779708	0.424242016	0.44991516	0.053259185
FNDC3A	green	-0.190716585	0.434157699	0.246119914	0.309765499
PPP6R2	green	0.189515998	0.437110714	0.430245219	0.065956288
EPHA1	green	0.187834563	0.441264035	0.226778768	0.35048902
SULT1C2	green	0.187834563	0.441264035	0.226778768	0.35048902
PLXNA3	green	-0.18553556	0.446975889	0.20014045	0.411345861
SUMF1	green	-0.18553556	0.446975889	0.20014045	0.411345861
SPAG9	green	0.183388143	0.452345433	0.51457597	0.024180986
AP006222.2	green	-0.181459426	0.457196195	0.18814363	0.440499072
RP11-10C24.3	green	-0.180343787	0.460014113	0.077182023	0.753477317
DLL4	green	0.17869489	0.464195064	0.373320689	0.115409767
MAN1B1	green	0.178238278	0.465356239	0.539123702	0.017220155
CSRP1	green	-0.175564588	0.472184827	0.221784878	0.361481826
SAC3D1	green	-0.175246129	0.473001498	0.304841283	0.204430154
STK11	green	-0.174912024	0.473859049	0.383918811	0.10464346
CTC-297N7.8	green	-0.174720063	0.474352107	0.349897028	0.141964629
CD320	green	-0.173055571	0.478638135	0.234536226	0.333800293
LCOR	green	-0.170630986	0.484915588	0.381924303	0.106612041
GUSBP11	green	-0.169672872	0.487407341	0.21153478	0.384650198
AC093415.2	green	-0.16744232	0.49323253	0.25652934	0.289079287
CTIF	green	-0.16744232	0.49323253	0.25652934	0.289079287
JAG2	green	-0.16744232	0.49323253	0.25652934	0.289079287
KCTD9	green	-0.16744232	0.49323253	0.25652934	0.289079287
KLHL7	green	-0.16744232	0.49323253	0.25652934	0.289079287
METAP1D	green	-0.16744232	0.49323253	0.25652934	0.289079287
RP1-168L15.5	green	-0.16744232	0.49323253	0.25652934	0.289079287
INSIG2	green	-0.165110096	0.499359249	0.202030824	0.406849249
MT2A	green	0.163801863	0.502811952	0.502793505	0.028225703
RP1-283E3.8	green	-0.161454447	0.509035881	0.248316558	0.305328109
RP1-3J17.3	green	-0.161454447	0.509035881	0.248316558	0.305328109
EFHD2	green	0.161419714	0.509128245	0.395031357	0.094152781
RP11-665N17.4	green	0.160027649	0.51283671	0.476785666	0.039019923
XXbac-B135H6.15	green	0.159739453	0.513606061	0.466567016	0.044038919
ECE1	green	-0.159542933	0.51413099	0.356934753	0.133576808
HUWE1	green	-0.157382831	0.51991755	0.285458437	0.236151529
PTK2B	green	0.155550612	0.524849553	0.31486655	0.18918548
KIAA0368	green	-0.155076116	0.526130348	0.132574925	0.588475214
TCP11L2	green	-0.155076116	0.526130348	0.132574925	0.588475214
PTTG1IP	green	0.153895081	0.529324573	0.343268623	0.150194219
BTBD2	green	-0.153291182	0.530961333	0.355255245	0.135546071
AKT1	green	0.153108134	0.531457911	0.407203088	0.083564448
KLF13	green	0.152320561	0.5335969	0.513420637	0.024556145
BAIAP2L2	green	0.149174437	0.542180747	0.461052015	0.046945495
SBNO1	green	0.146797585	0.548706905	0.470253061	0.042174535
GPATCH2	green	0.14637129	0.549881101	0.344702333	0.148386822
CTSF	green	-0.144051335	0.556290879	0.287456108	0.232744147
TBC1D1	green	-0.143411174	0.55806538	0.26852653	0.266314755
DHRS4	green	-0.143240918	0.558537743	0.240697526	0.320883708
NSUN5	green	-0.14322372	0.558585469	0.168843914	0.489568253
SPTLC3	green	0.141325923	0.563862883	0.401054361	0.088797811
PBX4	green	-0.14093888	0.564941849	0.217314904	0.37148574
RP11-51J9.5	green	-0.140768774	0.56541634	0.295610539	0.219165169
MYL6B	green	-0.138403956	0.572030688	-0.120956362	0.621828426
NTHL1	green	-0.137687037	0.574042474	0.362737316	0.12692799
GTF3C5	green	-0.134825228	0.5821033	0.226728455	0.350598801
PRKACA	green	-0.133811379	0.584970468	0.397171952	0.09222337
THRA	green	0.133782967	0.585050903	0.208928861	0.390668904
ADPRHL1	green	-0.131203936	0.592371563	0.234409782	0.334068514
TMEM30A	green	0.130815365	0.593477834	0.476475618	0.039165406
NDUFA6-AS1	green	-0.12843866	0.600262977	0.133939567	0.584607623
ST6GALNAC6	green	0.127929832	0.601719738	0.32710194	0.171636461
NDUFS8	green	-0.127886668	0.601843382	-0.065651047	0.789448804
TC2N	green	-0.126717992	0.60519502	0.290094288	0.228293052
NR2F6	green	-0.12663173	0.605442711	0.284433689	0.237911787
MPHOSPH8	green	0.126348414	0.606256509	0.355267476	0.135531656
USP19	green	-0.125806655	0.607813895	0.18574235	0.446460562
ZDHHC17	green	-0.123752854	0.613732581	0.179648424	0.461774938
TMEM126A	green	0.122795578	0.616499142	0.351091184	0.140516153
MSH3	green	-0.121985213	0.618845001	0.256212449	0.289696235
ZFAND3	green	-0.121269388	0.620920124	0.159389609	0.514540715
GLYR1	green	-0.120477217	0.623219766	0.103037668	0.674660725
PGAP2	green	-0.11837196	0.629347445	0.280371409	0.244972383
ZC2HC1A	green	-0.115798203	0.636870355	0.201529702	0.408038659
TMEM259	green	0.115247774	0.638483678	0.413985164	0.078059
SLC25A1	green	0.114282456	0.641316803	0.348056472	0.144217512
GUK1	green	-0.111979367	0.648095311	-0.001453791	0.995287177
IFT57	green	0.110654301	0.652007367	0.473776323	0.040449717
RIPK3	green	-0.110002628	0.653934536	0.154981294	0.526386475
LAGE3	green	0.109145287	0.656473116	0.388125264	0.100577841
OAS1	green	0.10691074	0.66310649	0.504347186	0.027663999
GCHFR	green	-0.106905459	0.663122195	0.412962695	0.078871354
CYP27A1	green	-0.105295867	0.667915349	0.3247963	0.174855458
VMP1	green	0.103817689	0.672328038	0.31711688	0.185871214
AIF1	green	-0.103762085	0.672494232	0.339693827	0.154767009
IQCE	green	-0.103762085	0.672494232	0.339693827	0.154767009
MROH7	green	-0.103762085	0.672494232	0.339693827	0.154767009
AC114730.3	green	-0.102924159	0.675000418	0.296630465	0.217503945
IWS1	green	0.102305905	0.676851682	0.362430709	0.127273341
AC005083.1	green	0.100833334	0.6812682	0.412115083	0.079549504
VSIG2	green	0.098933983	0.686979389	0.412135513	0.079533108
AC007246.3	green	-0.09864787	0.687841123	0.19693585	0.419029455
EHBP1L1	green	-0.098019269	0.689735681	0.129728625	0.596576358
PCSK7	green	-0.097750784	0.690545414	0.178731985	0.464100797
MAST4-AS1	green	-0.095722987	0.696671464	0.169334806	0.488288038
PRR26	green	-0.095722987	0.696671464	0.169334806	0.488288038
HSD11B2	green	-0.094927733	0.699078893	0.099770667	0.684461529
CCDC101	green	0.094066813	0.701688214	0.274160213	0.256023518
GNPDA1	green	0.091330901	0.710001477	0.24934455	0.303264717
STIM2	green	0.090240033	0.71332498	0.296028251	0.218483814
ENDOG	green	-0.089959368	0.714180873	0.262860828	0.276921429
RP1-92O14.3	green	0.089876273	0.714434336	0.248420932	0.305118224
RP11-1260E13.2	green	0.089876273	0.714434336	0.248420932	0.305118224
NUDT4	green	0.087620067	0.721327253	0.527624301	0.020249115
XPC	green	0.087300857	0.722304144	0.214325898	0.378261291
GDA	green	-0.086284006	0.725418793	0.295140734	0.219933148
DCTPP1	green	-0.082087066	0.738317413	-0.065606937	0.789587242
RAE1	green	-0.080474635	0.743291022	0.289258547	0.229697097
GGCX	green	0.079679284	0.745747917	0.266955076	0.269230824
ARF3	green	-0.078224391	0.750248255	0.30478026	0.204525357
RUFY1	green	-0.077497588	0.752499338	0.31037439	0.195919238
CARD8	green	-0.075205544	0.75961081	0.213962762	0.379089136
ABTB2	green	0.074544847	0.761664198	0.333031619	0.163543524
CUX1	green	-0.073425903	0.765145258	0.264871768	0.27312728
NISCH	green	0.073179588	0.76591213	0.435811008	0.062154826
TRMT1L	green	-0.072071045	0.769366018	0.18019379	0.460393652
GINS2	green	0.072019953	0.769525305	0.537094478	0.017726641
ETFB	green	0.071388456	0.771494835	0.431048261	0.065397334
JHDM1D	green	-0.069386351	0.777747857	0.382893116	0.10565252
TSKU	green	-0.069246304	0.778185749	0.275123133	0.254290004
PUS1	green	-0.068668324	0.779993624	0.227700105	0.348482209
AGR2	green	-0.068565744	0.780314601	0.469249271	0.042676128
DHCR24	green	-0.067776975	0.782783814	0.152974341	0.531821004
JMJD4	green	-0.067297457	0.784285902	0.173877671	0.47651885
ZFYVE27	green	-0.06569087	0.789323825	0.271310625	0.261197118
ARMCX4	green	0.063506277	0.796187078	0.344052338	0.149204355
FLVCR1-AS1	green	0.063506277	0.796187078	0.344052338	0.149204355
TSPAN15	green	0.062069844	0.800707719	0.424564258	0.070013105
SOD3	green	0.061743965	0.801734153	0.211955769	0.38368273
TMEM125	green	-0.061187348	0.803488068	0.31851088	0.18383782
REV3L	green	-0.060296266	0.806297761	0.288004136	0.231814955
MIIP	green	0.05920008	0.809757291	0.249611038	0.302731197
SCNN1A	green	0.058621902	0.811583367	0.346638619	0.14596988
TSEN15	green	-0.055155687	0.822550054	0.371014719	0.117853302
RFT1	green	0.055086376	0.822769672	0.358205268	0.132100516
LYRM2	green	-0.054816008	0.823626487	0.390928887	0.097932357
AC062017.1	green	-0.054005863	0.826195028	0.231830324	0.339567784
LINC00937	green	-0.054005863	0.826195028	0.231830324	0.339567784
OSBPL5	green	-0.054005863	0.826195028	0.231830324	0.339567784
PLD1	green	-0.054005863	0.826195028	0.231830324	0.339567784
CCDC93	green	-0.048970164	0.842197544	0.221828499	0.361384963
CTDNEP1	green	0.048837433	0.842620167	0.385977973	0.1026387
RP5-1125A11.1	green	-0.048521261	0.843627047	0.232797109	0.337500505
DCAF15	green	0.047450488	0.84703874	0.434047454	0.063341066
IGF2BP2	green	0.045844903	0.852159312	0.41421142	0.077880077
NDUFB10	green	-0.044954422	0.855001716	0.159393565	0.51453014
ZNF687	green	-0.044129471	0.857636475	0.254231883	0.29357038
RABEP2	green	-0.044048855	0.857894025	0.229321665	0.344966358
BCL9L	green	0.0427787	0.861953716	0.266584444	0.269921478
KLF2	green	0.04268636	0.862248984	0.305095284	0.204034194
LINC00920	green	0.042320542	0.863418906	0.305664925	0.203148029
TJP3	green	-0.038722645	0.874939478	0.276486574	0.251848167
AP2B1	green	-0.03700711	0.880441306	0.402734556	0.087344559
MAP4	green	0.036863692	0.880901499	0.266713643	0.269680597
TRIM62	green	0.036106902	0.883330444	0.244305272	0.313460235
HIST1H2AE	green	-0.03499638	0.886896506	0.205012726	0.399810707
USP10	green	0.033894105	0.890438144	0.278281519	0.248656257
FGD4	green	0.032724225	0.894199172	0.253244908	0.295512709
RP11-110G21.2	green	0.032724225	0.894199172	0.253244908	0.295512709
SELO	green	0.032724225	0.894199172	0.253244908	0.295512709
NMB	green	0.032700428	0.894275701	0.217464103	0.371149334
APH1B	green	-0.032295122	0.895579236	0.327515163	0.171063831
ENTPD5	green	0.030390391	0.901708564	0.316858001	0.186250491
HDAC10	green	-0.02859745	0.907483033	0.206344139	0.396689642
CNOT3	green	0.027641803	0.910562687	0.231909694	0.339397791
UBA1	green	-0.027622064	0.910626312	0.333470066	0.162955688
MOGS	green	0.02742441	0.911263428	0.29315514	0.223198307
PPP1R12A	green	-0.026133485	0.915425842	0.241171359	0.319902824
APMAP	green	0.023572973	0.92368801	0.482103427	0.036588941
CLCC1	green	0.023120438	0.925149037	0.315435672	0.188343572
MGLL	green	0.022908715	0.92583267	0.450129878	0.053131674
C19orf45	green	0.017217233	0.94422712	0.305417721	0.20353228
KMT2D	green	-0.016829485	0.945481375	0.293106425	0.223278809
CEP63	green	0.015521595	0.949712932	0.329420242	0.168440643
BBS1	green	-0.015477457	0.949855759	0.126564955	0.605634473
C5orf22	green	-0.015477457	0.949855759	0.126564955	0.605634473
FOXO1	green	-0.015477457	0.949855759	0.126564955	0.605634473
GDF15	green	-0.015477457	0.949855759	0.126564955	0.605634473
IQSEC2	green	-0.015477457	0.949855759	0.126564955	0.605634473
PRRT3	green	-0.015477457	0.949855759	0.126564955	0.605634473
PRSS27	green	-0.015477457	0.949855759	0.126564955	0.605634473
SIK3	green	-0.015477457	0.949855759	0.126564955	0.605634473
WDR53	green	-0.015477457	0.949855759	0.126564955	0.605634473
FAM53C	green	0.015330514	0.950331267	0.335686671	0.160005985
CACFD1	green	-0.015197725	0.950760987	0.346582894	0.146039053
ATAD3C	green	0.014682732	0.952427678	0.282813858	0.240711369
PEA15	green	-0.012190396	0.960496282	0.266550581	0.269984635
TUBGCP6	green	-0.010427178	0.966206726	0.193745044	0.42675553
NUAK2	green	-0.010376451	0.966371039	0.351855334	0.139594696
AP5S1	green	-0.008927128	0.971066116	0.302552074	0.208021688
ZNF606	green	0.007772611	0.974806829	0.362253477	0.127473271
STARD5	green	0.007079293	0.977053472	0.370044807	0.118892005
COBLL1	green	0.005883051	0.980930181	0.323394299	0.176832725
COMMD5	green	0.002854469	0.990746671	0.453776959	0.051001016
ZNF362	green	0.002632044	0.99146768	0.267876671	0.267518262
ANKRD10-IT1	green	0.001907338	0.993816916	0.353302308	0.137861435
GLUD1	green	0.00091166	0.997044618	0.182867319	0.453652705
EGLN3	green	-0.000876488	0.997158637	0.240061246	0.322203679
PVR	greenyellow	0.781440345	7.79E-05	0.498894318	0.029674686
ZFHX3	greenyellow	0.679355621	0.001378573	0.59856717	0.0067774
DSP	greenyellow	0.642686672	0.003000543	0.522765471	0.021649198
SKAP2	greenyellow	0.590582359	0.007760001	0.430231806	0.065965655
GMDS-AS1	greenyellow	0.581572376	0.009004592	0.353076224	0.138131251
ZNF587	greenyellow	0.581072499	0.00907811	0.473198666	0.040728724
RASSF6	greenyellow	0.56192473	0.012282016	0.590020599	0.007833268
CCAR1	greenyellow	0.557735434	0.013091464	0.457642092	0.048814518
IL13RA1	greenyellow	0.540349257	0.016919884	0.456318687	0.049554966
SLC44A1	greenyellow	0.534677698	0.018345235	0.596199461	0.007057544
STAT2	greenyellow	0.517571326	0.02322931	0.426512733	0.06860129
MTDH	greenyellow	0.516856539	0.023453683	0.558105336	0.013018315
ARHGAP32	greenyellow	0.514912178	0.024072665	0.44438048	0.056626718
CCDC14	greenyellow	0.512769371	0.02476963	0.401791452	0.088158116
IVNS1ABP	greenyellow	0.50983114	0.025750983	0.477905757	0.038497814
HNRNPU	greenyellow	0.500465239	0.029084093	0.609781928	0.005570742
FTSJ3	greenyellow	0.493047613	0.031955412	0.287041642	0.233448472
NFKB1	greenyellow	0.490368054	0.033045174	0.255720732	0.290655139
SUMO3	greenyellow	0.485979738	0.03489198	0.562472172	0.01217928
TPM4	greenyellow	0.459782181	0.047635008	0.41487152	0.077359806
UBE2B	greenyellow	0.453087771	0.051398583	0.490360419	0.03304832
NKTR	greenyellow	0.451976845	0.052044386	0.450838547	0.052712471
HMGCL	greenyellow	0.449461848	0.053529147	0.512502174	0.024857638
RBBP6	greenyellow	0.445727463	0.055792737	0.472651453	0.04099439
CDC5L	greenyellow	0.433906255	0.063436771	0.166661023	0.495280901
DNAJC2	greenyellow	0.432167071	0.06462451	0.318482521	0.183879036
RUNX1	greenyellow	0.431893751	0.064812672	0.43272203	0.064243717
PIP5K1B	greenyellow	0.431786145	0.064886864	0.354844053	0.13603129
KIAA0753	greenyellow	0.42813661	0.067440989	0.368611828	0.120438519
SET	greenyellow	0.418041465	0.0748971	0.454409675	0.050638088
HSPA4L	greenyellow	0.413192687	0.078688083	0.283593437	0.23936139
FAM83E	greenyellow	0.413070617	0.078785316	0.242411505	0.317344035
PERP	greenyellow	0.412727918	0.079058763	0.539824951	0.017047829
PHF15	greenyellow	0.407227775	0.083543904	0.291696492	0.225616907
FOXRED2	greenyellow	0.404851895	0.085538115	0.295466282	0.219400796
MTMR4	greenyellow	0.404013968	0.086249698	0.420370501	0.073125084
ACTR3	greenyellow	0.400985142	0.088858058	0.464938581	0.044882403
ZBTB44	greenyellow	0.396338726	0.092970934	0.228793583	0.346109076
TMEM87A	greenyellow	0.38991474	0.098883405	0.370263204	0.118657551
ZNF232	greenyellow	0.388207302	0.100499704	0.319672119	0.182155414
ZNF276	greenyellow	0.388207302	0.100499704	0.319672119	0.182155414
SRSF5	greenyellow	0.386085763	0.102534527	0.561162487	0.012426221
PPP1R12B	greenyellow	0.382263392	0.106275494	0.36125973	0.128598397
FOXA1	greenyellow	0.373768441	0.114939531	0.412583095	0.079174531
CCSER1	greenyellow	0.36801548	0.121086311	0.458576495	0.048296816
ASH1L	greenyellow	0.367654504	0.121479627	0.58190987	0.008955229
TLE4	greenyellow	0.365909701	0.12339354	0.405446819	0.085035516
TIA1	greenyellow	0.364023984	0.125485955	0.321488234	0.179545069
SNAPC3	greenyellow	0.363141225	0.126474054	0.372813912	0.115943649
ZNRF3-AS1	greenyellow	0.359605223	0.130487156	0.347809621	0.144521545
FAM122B	greenyellow	0.359336781	0.130795437	0.170746421	0.484615802
TAF1C	greenyellow	0.35612201	0.134527242	0.258467546	0.285323357
ARID5A	greenyellow	0.354116897	0.136892333	0.101435601	0.67946068
TRIM15	greenyellow	0.354116897	0.136892333	0.101435601	0.67946068
MAP3K2	greenyellow	0.353850765	0.137208419	0.121331825	0.620739014
YBX3	greenyellow	0.353542865	0.13757475	0.514738141	0.024128689
ILF3	greenyellow	0.353072971	0.138135137	0.447313948	0.054822417
R3HDM1	greenyellow	0.352525128	0.138790499	0.182208972	0.455307926
SNX29P2	greenyellow	0.352182091	0.139201965	0.27301575	0.25809353
EPM2AIP1	greenyellow	0.344315974	0.14887239	0.186702833	0.444071047
CNN3	greenyellow	0.340915897	0.153193101	0.45646183	0.049474468
DDX52	greenyellow	0.340372416	0.153891681	0.31152298	0.194182532
WWC3	greenyellow	0.338804346	0.155919564	0.229159296	0.345317474
DAPK1	greenyellow	0.338499815	0.15631552	0.189166397	0.437972575
DNAH14	greenyellow	0.338340728	0.156522642	0.217073133	0.372031233
ATAD2B	greenyellow	0.337951504	0.157030186	0.268525492	0.266316675
ANKRD17	greenyellow	0.337315215	0.157862337	0.297521573	0.216059286
ORMDL3	greenyellow	0.337223634	0.157982358	0.343633959	0.14973222
AC013394.2	greenyellow	0.335572727	0.160156713	0.505715952	0.02717643
Sep-02	greenyellow	0.330148104	0.167445698	0.358010909	0.132325608
GTF2H3	greenyellow	0.325581363	0.17375484	0.318977682	0.183160264
GRAMD1C	greenyellow	0.32421417	0.175674618	0.259361579	0.283601016
SMYD4	greenyellow	0.32421417	0.175674618	0.259361579	0.283601016
TMEM91	greenyellow	0.32421417	0.175674618	0.259361579	0.283601016
MT-ND4L	greenyellow	0.321565107	0.179435139	0.371709083	0.117113671
MAVS	greenyellow	0.314083153	0.190348484	0.304939224	0.204277414
HOXB3	greenyellow	0.313809402	0.190756009	0.171293286	0.483196826
FAM208A	greenyellow	0.311325314	0.194480677	0.282376814	0.241470314
KCTD10	greenyellow	0.309391466	0.197413634	0.304567063	0.204858201
PDCD4	greenyellow	0.308900629	0.198162711	0.194874774	0.424011468
ANKS3	greenyellow	0.308469636	0.198822013	0.212015539	0.383545484
UQCRB	greenyellow	0.308081031	0.199417721	0.384747373	0.103833423
PBRM1	greenyellow	0.29865353	0.214233232	0.464508334	0.04510731
PIK3CG	greenyellow	0.295226728	0.219792444	0.529181667	0.019815861
FCHO2	greenyellow	0.289030078	0.230081893	0.233313426	0.33639948
OGT	greenyellow	0.287771116	0.232209752	0.430259986	0.065945978
PSMD5	greenyellow	0.28596516	0.235284207	0.230262435	0.342936047
PSME4	greenyellow	0.285910087	0.235378372	0.359592137	0.130502171
ZNF518A	greenyellow	0.285366249	0.236309541	0.294125004	0.221599527
DDX58	greenyellow	0.285298464	0.236425768	0.15248719	0.53314402
ZNF90	greenyellow	0.285080653	0.236799489	0.346601204	0.146016322
PRMT5	greenyellow	0.284528841	0.237747985	0.339944298	0.154443522
CHD9	greenyellow	0.28306795	0.24027083	0.515333393	0.023937494
GSPT1	greenyellow	0.278842435	0.247664089	0.141533801	0.563283753
AP001258.4	greenyellow	0.27726741	0.25045645	0.312632902	0.192514073
DIMT1	greenyellow	0.27726741	0.25045645	0.312632902	0.192514073
PIK3C3	greenyellow	0.27726741	0.25045645	0.312632902	0.192514073
SETD3	greenyellow	0.276666577	0.251526907	0.323621922	0.17651068
FNBP4	greenyellow	0.273807241	0.256660825	0.487473655	0.034254511
PDZD8	greenyellow	0.273641464	0.256960486	0.140262914	0.56682841
B3GNT2	greenyellow	0.270631033	0.262440583	0.140421047	0.566386828
FBXW8	greenyellow	0.270631033	0.262440583	0.140421047	0.566386828
GID4	greenyellow	0.270631033	0.262440583	0.140421047	0.566386828
GNL3L	greenyellow	0.270631033	0.262440583	0.140421047	0.566386828
MED22	greenyellow	0.270631033	0.262440583	0.140421047	0.566386828
AHSA2	greenyellow	0.269553525	0.264419722	0.288321959	0.231277178
CD47	greenyellow	0.265736163	0.271506355	0.471979798	0.041322291
SPEN	greenyellow	0.262254595	0.278071608	0.280288684	0.24511754
CTR9	greenyellow	0.260644968	0.281139793	0.222934744	0.35893346
RUFY2	greenyellow	0.258242383	0.28575814	0.260956512	0.280544322
FCRL2	greenyellow	0.257434718	0.287321062	0.293342083	0.222889557
SPPL2B	greenyellow	0.255586638	0.290916974	0.366908006	0.122295879
TAF7	greenyellow	0.255090086	0.291887808	0.345536176	0.14734261
MFSD12	greenyellow	0.247612345	0.306746481	0.188568838	0.439447778
RBM47	greenyellow	0.246815038	0.308357131	0.367362561	0.121798387
NCOA7	greenyellow	0.246780773	0.308426464	0.173825034	0.476654401
INPP4A	greenyellow	0.244874532	0.312298358	0.314816675	0.189259381
SAMHD1	greenyellow	0.243255339	0.315609948	0.249645811	0.302661622
PDE4D	greenyellow	0.243250789	0.315619282	0.296035137	0.218472594
POU5F1	greenyellow	0.241183653	0.319877398	0.209250413	0.389923442
RP11-805I24.1	greenyellow	0.241183653	0.319877398	0.209250413	0.389923442
NEK6	greenyellow	0.239264515	0.323861039	0.429040317	0.066801651
MXD1	greenyellow	0.227205081	0.349559619	0.482063069	0.036606938
CAPN7	greenyellow	0.220928308	0.363386858	0.091099868	0.710704938
KSR2	greenyellow	0.220928308	0.363386858	0.091099868	0.710704938
ZNF800	greenyellow	0.220928308	0.363386858	0.091099868	0.710704938
MTMR1	greenyellow	0.220822014	0.363623657	0.283840497	0.238934576
CUL5	greenyellow	0.219755881	0.366003593	0.168327828	0.49091594
SLK	greenyellow	0.215381818	0.375859852	0.359518448	0.130586753
CCDC50	greenyellow	0.212661083	0.382064896	0.382385418	0.10615457
KIT	greenyellow	0.210215286	0.387691271	0.306623395	0.201662734
ZBED1	greenyellow	0.208260367	0.392221207	0.334101401	0.162111787
SNX14	greenyellow	0.204331343	0.401413162	0.310512937	0.195709203
NIPA2	greenyellow	0.202238593	0.406356664	0.16879677	0.489691287
RPL39	greenyellow	0.202040557	0.406826167	0.343060449	0.150457914
PITPNB	greenyellow	0.201027111	0.409233444	0.233927578	0.335092561
DRAXIN	greenyellow	0.19703667	0.418786559	0.25005998	0.301833682
RFX1	greenyellow	0.194407236	0.425145955	0.183717004	0.451520986
ATL2	greenyellow	0.193484481	0.427389757	0.27224126	0.259500329
LIMCH1	greenyellow	0.19276979	0.429131918	0.332719195	0.163963283
CDS2	greenyellow	0.192017857	0.430968903	0.176198727	0.47056072
FBXW11	greenyellow	0.192017857	0.430968903	0.176198727	0.47056072
PAXBP1	greenyellow	0.189914714	0.436128853	0.213765268	0.379539789
HLCS	greenyellow	0.18809225	0.440626194	0.21346412	0.380227543
SLC39A5	greenyellow	-0.187821556	0.441296245	0.06196611	0.801034419
KCTD20	greenyellow	0.185441211	0.44721111	0.340665923	0.153514139
SRP68	greenyellow	0.185087339	0.44809392	0.173093138	0.478541189
PAPSS1	greenyellow	0.180210577	0.460351168	0.27693986	0.251039661
SMU1	greenyellow	0.179053918	0.46328308	0.369354882	0.119634819
DENR	greenyellow	0.178508306	0.464669376	0.131473917	0.591603427
KDM3B	greenyellow	0.1772747	0.467811445	0.251703961	0.29856082
KMT2C	greenyellow	0.176379743	0.47009763	0.14094428	0.564926789
MED14	greenyellow	0.17635993	0.470148306	0.301534371	0.209631619
TMEM87B	greenyellow	0.170620793	0.484942063	0.434118601	0.063292883
CASC4	greenyellow	0.168209881	0.491224196	0.214282682	0.378359758
ZNF320	greenyellow	0.168209881	0.491224196	0.214282682	0.378359758
PAK3	greenyellow	0.161879196	0.507906992	0.131331983	0.592007199
DR1	greenyellow	0.15918219	0.51509524	0.253878479	0.294264968
C11orf80	greenyellow	0.158699311	0.516387287	0.080415855	0.743472516
C1orf56	greenyellow	0.158699311	0.516387287	0.080415855	0.743472516
CD302	greenyellow	0.158699311	0.516387287	0.080415855	0.743472516
FAM214A	greenyellow	0.158699311	0.516387287	0.080415855	0.743472516
HOMEZ	greenyellow	0.158699311	0.516387287	0.080415855	0.743472516
KLF7	greenyellow	0.158699311	0.516387287	0.080415855	0.743472516
MTRNR2L13	greenyellow	0.158699311	0.516387287	0.080415855	0.743472516
MTRNR2L6	greenyellow	0.158699311	0.516387287	0.080415855	0.743472516
PEX6	greenyellow	0.158699311	0.516387287	0.080415855	0.743472516
RP11-390B4.5	greenyellow	0.158699311	0.516387287	0.080415855	0.743472516
RP4-773N10.4	greenyellow	0.158699311	0.516387287	0.080415855	0.743472516
USP35	greenyellow	0.158699311	0.516387287	0.080415855	0.743472516
POU6F1	greenyellow	0.158699311	0.516387287	0.080415855	0.743472516
RP11-138A9.2	greenyellow	0.158699311	0.516387287	0.080415855	0.743472516
TSTD2	greenyellow	0.158699311	0.516387287	0.080415855	0.743472516
GPHN	greenyellow	-0.152598927	0.532840428	-0.096044717	0.695698293
ZSWIM6	greenyellow	-0.150765359	0.537832285	0.107162726	0.662357243
NR1D2	greenyellow	0.150246843	0.539247795	0.221110268	0.362981699
CAPN2	greenyellow	0.148782848	0.543253515	0.19215465	0.430634408
TM9SF4	greenyellow	0.148365623	0.544397566	0.253539898	0.294931362
SMAD9	greenyellow	-0.147783861	0.545994601	-0.137356518	0.574970984
LMAN1	greenyellow	0.147404883	0.547036092	0.468259849	0.043175009
LIPG	greenyellow	0.140288516	0.566756907	0.394219964	0.094891748
STAT1	greenyellow	0.138392166	0.572063749	0.007487873	0.975729478
GMPS	greenyellow	0.137683534	0.57405231	0.123990848	0.613045543
KIAA1009	greenyellow	0.137683534	0.57405231	0.123990848	0.613045543
LGR4	greenyellow	0.136388433	0.577694282	0.228023907	0.347778496
TAF2	greenyellow	0.136388433	0.577694282	0.228023907	0.347778496
CLN5	greenyellow	0.135778793	0.57941207	0.159728745	0.513634657
WBSCR16	greenyellow	0.133879865	0.584776602	0.416639361	0.075979108
CEPT1	greenyellow	-0.132400337	0.588970795	0.23061216	0.342183064
SMC5	greenyellow	0.131693444	0.590979148	0.381029361	0.107503956
ZNF524	greenyellow	0.128182809	0.600995291	0.440309224	0.059204719
WDR61	greenyellow	0.127789735	0.602121086	0.448319375	0.054214129
FAM3B	greenyellow	0.122511307	0.617321651	0.118296791	0.62956667
ME3	greenyellow	0.117198219	0.632773931	0.245852085	0.310309167
THNSL2	greenyellow	0.116846112	0.633803232	0.285303632	0.236416907
CCDC159	greenyellow	0.11665452	0.634363579	0.333272476	0.163220422
CYP46A1	greenyellow	0.114893994	0.639521437	0.139583979	0.568726013
EFCAB7	greenyellow	0.114893994	0.639521437	0.139583979	0.568726013
NLK	greenyellow	0.114893994	0.639521437	0.139583979	0.568726013
NRIP1	greenyellow	0.114893994	0.639521437	0.139583979	0.568726013
PROSER1	greenyellow	0.114893994	0.639521437	0.139583979	0.568726013
REPS2	greenyellow	0.114893994	0.639521437	0.139583979	0.568726013
RP11-166B2.3	greenyellow	0.114893994	0.639521437	0.139583979	0.568726013
RP11-46H11.3	greenyellow	0.114893994	0.639521437	0.139583979	0.568726013
RP4-594I10.3	greenyellow	0.114893994	0.639521437	0.139583979	0.568726013
ENPP4	greenyellow	0.114687206	0.640128315	0.270941788	0.261871527
ARID2	greenyellow	-0.11159698	0.649223352	0.373694992	0.115016575
ERMP1	greenyellow	0.107532575	0.661258101	0.28739485	0.23284816
SLC4A4	greenyellow	0.106989943	0.662870956	0.22845639	0.346839873
RP11-6J24.6	greenyellow	-0.106831642	0.66334174	0.138375048	0.57211175
TBCK	greenyellow	-0.106831642	0.66334174	0.138375048	0.57211175
WDSUB1	greenyellow	-0.106831642	0.66334174	0.138375048	0.57211175
LRP6	greenyellow	0.105670771	0.666797825	0.237248393	0.328077455
ELL2	greenyellow	-0.094975644	0.698933777	0.147736739	0.546124052
AZIN1	greenyellow	0.094352953	0.70082061	0.455593971	0.049964053
PHACTR2	greenyellow	0.093939919	0.702073084	0.146141217	0.550515289
EIF3A	greenyellow	0.092144358	0.707526402	0.268854692	0.265708303
EDEM3	greenyellow	0.089949312	0.714211545	0.257985925	0.286253848
USP47	greenyellow	-0.086298184	0.725375339	0.152512332	0.533075701
RP11-796G6.2	greenyellow	0.081625414	0.739740391	0.256042478	0.290027479
FBXO38	greenyellow	0.08140906	0.74040755	0.200244132	0.411098542
MIPOL1	greenyellow	0.079909999	0.745034979	0.228258271	0.347269671
PRPF39	greenyellow	0.077942978	0.75111963	0.136117911	0.578456265
KLF12	greenyellow	0.077738706	0.751752323	0.148100677	0.545124626
OTUD4	greenyellow	0.077738706	0.751752323	0.148100677	0.545124626
PER2	greenyellow	0.077738706	0.751752323	0.148100677	0.545124626
SYNC	greenyellow	0.077738706	0.751752323	0.148100677	0.545124626
DPYSL2	greenyellow	0.07352645	0.764832275	0.22468422	0.355075966
TNFRSF11A	greenyellow	0.073190836	0.765877104	0.116212571	0.635656863
RUVBL1	greenyellow	-0.072926045	0.766701722	0.278288404	0.248644063
LATS1	greenyellow	-0.069999087	0.775832737	0.087402629	0.721992642
PRKRIR	greenyellow	0.061082386	0.803818907	0.157862143	0.518630923
MFSD9	greenyellow	-0.061045868	0.803934019	-0.10144271	0.679439355
GOLIM4	greenyellow	0.060860668	0.804517866	0.413642857	0.078330271
FES	greenyellow	0.057156613	0.816215389	0.222391385	0.360136387
HTATSF1	greenyellow	-0.053878264	0.826599732	0.477311239	0.038774261
BTBD3	greenyellow	0.053170511	0.828845258	0.360693266	0.129242878
PIAS2	greenyellow	-0.052474594	0.831054472	-0.008810564	0.971443766
PRPF18	greenyellow	0.042475872	0.862922113	0.243187621	0.315748901
RNF103	greenyellow	0.042463119	0.8629629	0.069441552	0.777575273
ZFP14	greenyellow	0.0423329	0.863379381	0.167322241	0.493547079
CD58	greenyellow	-0.040030226	0.87074966	0.347649881	0.144718525
TTLL3	greenyellow	0.038644773	0.875189101	0.278811009	0.24771961
UBE2G1	greenyellow	0.037146308	0.87999469	0.187160285	0.442935324
AC005154.6	greenyellow	-0.0254194	0.917729228	0.141096423	0.564502555
ABCC3	greenyellow	-0.021181483	0.931411565	0.174858658	0.473996096
TPP1	greenyellow	0.020825252	0.932562564	0.008708845	0.971773324
AKAP11	greenyellow	-0.018673428	0.939517874	0.081582065	0.739874051
ATF1	greenyellow	-0.017920877	0.941951348	0.198540098	0.415173446
RP11-395P17.3	greenyellow	-0.017139578	0.9444783	0.324939372	0.174654527
ATF7IP2	greenyellow	-0.014687035	0.95241375	0.121851486	0.619232455
GTF2A1	greenyellow	-0.01266434	0.958961645	0.05479043	0.823707555
APOL1	greenyellow	-0.01114575	0.963879319	0.123826382	0.613520289
MYO9B	greenyellow	-0.005339023	0.982693376	0.247882138	0.306202616
ZNF101	greenyellow	-0.005339023	0.982693376	0.247882138	0.306202616
YLPM1	greenyellow	-0.00155879	0.994946801	0.475412464	0.039667442
C10orf88	grey60	-0.550757663	0.01453424	-0.431732727	0.064923719
LRRC45	grey60	-0.503466318	0.027981376	-0.279776116	0.246018151
POMT1	grey60	-0.503466318	0.027981376	-0.279776116	0.246018151
RNF208	grey60	-0.503466318	0.027981376	-0.279776116	0.246018151
EPHX1	grey60	-0.474577961	0.040064967	-0.251620518	0.298726419
GOLGA2	grey60	-0.448877397	0.053878737	0.004125025	0.986628209
TCEB3	grey60	-0.436631074	0.061608934	-0.178204719	0.465441639
DNAJC11	grey60	-0.432318747	0.064520268	-0.439970084	0.059423391
RABL6	grey60	0.428021956	0.067522428	0.333707241	0.162638305
FAM171A1	grey60	-0.421483947	0.072289021	-0.136114064	0.578467106
RP3-395M20.12	grey60	-0.417142317	0.075589652	-0.230477535	0.342472808
GTF2F1	grey60	-0.407970723	0.08292738	-0.194964036	0.423795054
GPR155	grey60	-0.401867092	0.088092663	-0.295918382	0.218662895
NBPF10	grey60	-0.398326492	0.091194783	-0.367488999	0.121660262
MFN2	grey60	-0.384186838	0.104380929	-0.076517622	0.755537557
HEATR1	grey60	-0.376781223	0.111810995	-0.346293964	0.146398076
AC023490.1	grey60	-0.376781223	0.111810995	-0.346293964	0.146398076
ALS2CL	grey60	-0.376781223	0.111810995	-0.346293964	0.146398076
C14orf80	grey60	-0.376781223	0.111810995	-0.346293964	0.146398076
CTA-357J21.1	grey60	-0.376781223	0.111810995	-0.346293964	0.146398076
FUT10	grey60	-0.376781223	0.111810995	-0.346293964	0.146398076
KIAA1161	grey60	-0.376781223	0.111810995	-0.346293964	0.146398076
NAP1L6	grey60	-0.376781223	0.111810995	-0.346293964	0.146398076
RLIM	grey60	-0.376781223	0.111810995	-0.346293964	0.146398076
SPDEF	grey60	-0.376781223	0.111810995	-0.346293964	0.146398076
SYTL4	grey60	-0.376781223	0.111810995	-0.346293964	0.146398076
TRIM39	grey60	-0.376781223	0.111810995	-0.346293964	0.146398076
ZNF251	grey60	-0.376781223	0.111810995	-0.346293964	0.146398076
PRKAR2A	grey60	-0.370935882	0.117937488	-0.225913397	0.352379979
CCDC18	grey60	-0.366392596	0.122861716	-0.274999573	0.254512029
RP6-109B7.3	grey60	-0.355437413	0.135331496	-0.053705526	0.827147671
IARS	grey60	-0.350568155	0.141149296	-0.093791868	0.702522208
TNK2	grey60	-0.345923685	0.146859078	-0.210338414	0.387406933
COG3	grey60	-0.341045984	0.153026214	0.022369431	0.927574194
ZP3	grey60	-0.340305994	0.153977209	-0.316818925	0.186307786
AC011747.4	grey60	-0.339028113	0.155629061	-0.27686792	0.251167866
TGFBRAP1	grey60	-0.339028113	0.155629061	-0.27686792	0.251167866
ANKRD44	grey60	-0.330916331	0.166399932	-0.194041322	0.426034975
EPPK1	grey60	-0.322972533	0.177430497	-0.214997576	0.376732727
VHL	grey60	-0.321007523	0.180233535	-0.2009683	0.409373375
SEH1L	grey60	-0.318778846	0.183448665	-0.133881907	0.584770823
NDUFAF4	grey60	-0.301651986	0.209445144	-0.144729855	0.554412784
EXOG	grey60	-0.298129899	0.215076684	-0.145484673	0.552326819
METTL2B	grey60	-0.295600007	0.219182366	-0.245070592	0.311898792
SETD1A	grey60	-0.295600007	0.219182366	-0.245070592	0.311898792
TMEM191C	grey60	-0.295600007	0.219182366	-0.245070592	0.311898792
NEK9	grey60	-0.286923448	0.233649577	-0.166589664	0.495468193
IPP	grey60	-0.284587897	0.237646361	-0.263830235	0.275088344
AGFG2	grey60	-0.274957154	0.254588281	0.093095276	0.70463664
CSNK2A2	grey60	-0.274895819	0.25469856	-0.324367739	0.175458267
GCC2	grey60	0.274511008	0.255391131	0.465665724	0.044504249
MAPK8IP1	grey60	-0.265188895	0.272531901	-0.176530987	0.46971088
MVB12B	grey60	-0.264956762	0.272967632	-0.207345715	0.394350604
MILR1	grey60	-0.264057239	0.274660185	-0.24765222	0.306666062
PARD3	grey60	-0.262864345	0.276914765	-0.072440463	0.768214558
KIFC2	grey60	-0.260577732	0.281268408	-0.084568363	0.730683215
NSMF	grey60	-0.256597666	0.288946371	-0.2723022	0.259389461
RP11-661P17.1	grey60	-0.256597666	0.288946371	-0.2723022	0.259389461
NUDCD3	grey60	-0.251329691	0.299304024	-0.097443873	0.691471431
KIAA1109	grey60	-0.245789902	0.310435473	-0.246771392	0.308445447
MROH1	grey60	-0.240630399	0.321022812	-0.16725551	0.493721926
CSRNP2	grey60	-0.237135001	0.328315552	-0.206592271	0.396109459
ACTR5	grey60	-0.235304993	0.332172241	-0.266926509	0.269284018
ING5	grey60	-0.228153188	0.347497762	-0.021308432	0.931001416
SPSB3	grey60	0.226638997	0.350794044	0.345718514	0.147114952
PCSK5	grey60	-0.224075395	0.356415683	-0.173267918	0.478090279
FAM215B	grey60	-0.222806082	0.359218094	-0.095319378	0.697892943
GALK1	grey60	-0.214175784	0.378603384	-0.304036556	0.205687986
ELMO1	grey60	0.213184043	0.380867801	0.058950137	0.81054658
RBM38	grey60	0.211040466	0.3857879	0.350044209	0.141785543
AC073283.4	grey60	-0.210034205	0.38810965	0.051121071	0.835354745
TECPR1	grey60	-0.20695108	0.395271312	-0.183372253	0.452385288
B4GALT4	grey60	-0.199977129	0.411735604	-0.018229979	0.940951763
NAGA	grey60	-0.197856023	0.416815368	-0.088518821	0.718578976
LIMD1	grey60	0.192953767	0.42868309	0.171396902	0.482928202
CCND1	grey60	0.190868154	0.43378564	0.412225069	0.079461265
DNAL1	grey60	-0.189499389	0.43715164	-0.048771896	0.842828856
INTS12	grey60	-0.186945279	0.443468934	-0.189623734	0.436845293
DALRD3	grey60	-0.186512673	0.444543606	0.033660911	0.891187661
GTF3A	grey60	0.184755541	0.448922478	0.072709265	0.767377003
SAMD1	grey60	-0.184021805	0.450757548	-0.152895237	0.532035733
RXRA	grey60	0.182135821	0.455492033	0.142745233	0.559913992
ZNF821	grey60	-0.175034857	0.47354368	-0.075779134	0.757829388
IRF2BP2	grey60	-0.167260905	0.49370779	-0.159588758	0.514008563
TDRD7	grey60	-0.161876686	0.507913659	-0.212910544	0.381493598
LMF1	grey60	-0.151126874	0.536846382	-0.073662965	0.764407391
COPA	grey60	0.146377594	0.54986373	0.290157129	0.228187705
[truncated: 2,999 more rows]
